# Supplementary material for: Senescence drives immunotherapy resistance by inducing an immunosuppressive tumor microenvironment
Source: Nat Commun. 2024 Mar 18;15:2435. doi: 10.1038/s41467-024-46769-9 (PMC10948808; doi:10.1038/s41467-024-46769-9)
Supplement: Supplementary file 4 — Supplementary Data 1 [file 41467_2024_46769_MOESM4_ESM.xlsx]

## Sheet: table1
Supplementary Table 1 : complete list of DEGs defining clusters.
gene	p_val	avg_log2FC	pct.1	pct.2	p_val_adj	cluster			Cluster names
Chil3	0	2.347176449	0.53	0.093	0	0			Cluster0	Monocyte1		Cluster0 and 1 = Merged as Monocyte
Plac8	0	2.3469288	0.959	0.672	0	0			Cluster1	Monocyte2		Cluster2 and 4 = Merged as Macrophage
Arg1	0	2.316728733	0.646	0.312	0	0			Cluster2	Macrophage1		Cluster3 and 7 = Merged as CD8
Ly6c2	0	2.189109074	0.919	0.56	0	0			Cluster3	CD8-1		Cluster 5 and 10 = Merged as DC
Fn1	0	2.177418373	0.793	0.274	0	0			Cluster4	Macrophage2
Lyz2	0	2.096877891	0.994	0.785	0	0			Cluster5	DC-1
Thbs1	0	1.898492489	0.899	0.511	0	0			Cluster6	NK
Clec4e	0	1.715871805	0.697	0.192	0	0			Cluster7	CD8-2
Cxcl2	0	1.702995579	0.852	0.654	0	0			Cluster8	CD4
Apoc2	0	1.615743601	0.78	0.378	0	0			Cluster9	CD3 Ly6c
Ly6i	0	1.57124692	0.599	0.226	0	0			Cluster10	DC-2
Prdx5	0	1.539078126	0.992	0.897	0	0			Cluster11	Tumor
Mgst1	0	1.528144278	0.691	0.218	0	0			Cluster12	Neutrophil
Ccl9	0	1.433879765	0.786	0.349	0	0			Cluster13	Bcells
Cd14	0	1.399715159	0.975	0.703	0	0			Cluster14	EC
Rgcc	0	1.384550358	0.552	0.206	0	0
Lgals3	0	1.37103947	0.994	0.824	0	0
Plaur	0	1.331202701	0.937	0.559	0	0
Ccl6	0	1.328962118	0.651	0.354	0	0
Msrb1	0	1.317062271	0.878	0.549	0	0
Cebpb	0	1.311190698	0.997	0.879	0	0
F10	0	1.306665544	0.467	0.051	0	0
Hp	0	1.291135608	0.346	0.027	0	0
Emilin2	0	1.290904985	0.767	0.319	0	0
AA467197	0	1.204893488	0.767	0.64	0	0
Gbp2	0	1.196048614	0.702	0.508	0	0
Ier3	0	1.145609003	0.855	0.522	0	0
Ifitm3	0	1.127029796	0.997	0.86	0	0
Slpi	0	1.126840199	0.251	0.032	0	0
F13a1	0	1.11995065	0.368	0.043	0	0
Cstb	0	1.112990965	0.962	0.816	0	0
Gpr141	0	1.110476179	0.643	0.268	0	0
Ccr1	0	1.103880265	0.819	0.409	0	0
Ms4a4c	0	1.086114594	0.947	0.729	0	0
Ms4a6d	0	1.077302397	0.921	0.66	0	0
Clec4d	0	1.064738205	0.495	0.156	0	0
Alox5ap	0	1.04962373	0.969	0.676	0	0
Ifi204	0	1.04656553	0.917	0.642	0	0
Ccr2	0	1.04090923	0.868	0.517	0	0
Il1rn	0	1.015141852	0.658	0.415	0	0
Il1b	0	1.014547755	0.932	0.715	0	0
Vim	0	1.011294312	0.992	0.954	0	0
Slc16a3	0	1.006029551	0.75	0.433	0	0
Tnfaip2	0	0.998932061	0.583	0.307	0	0
Srgn	0	0.9952174	0.999	0.992	0	0
Tgfbi	0	0.994658262	0.987	0.704	0	0
Cd44	0	0.983782568	0.866	0.678	0	0
C3	0	0.976268527	0.679	0.33	0	0
Samhd1	0	0.961043918	0.938	0.798	0	0
Adssl1	0	0.946432807	0.628	0.305	0	0
Tgm2	0	0.94253422	0.823	0.569	0	0
Slfn5	0	0.927823792	0.79	0.552	0	0
S100a4	0	0.913309749	0.936	0.668	0	0
Ass1	0	0.899423675	0.681	0.417	0	0
Gda	0	0.89912867	0.486	0.191	0	0
Osm	0	0.892263872	0.746	0.47	0	0
Pla2g7	0	0.890854504	0.627	0.38	0	0
Ifi211	0	0.883600615	0.807	0.547	0	0
Ifi205	0	0.876484592	0.524	0.274	0	0
Mcl1	0	0.872758544	0.996	0.933	0	0
Grina	0	0.871334103	0.734	0.56	0	0
Npc2	0	0.866691775	0.998	0.938	0	0
Cdkn1a	0	0.85941061	0.952	0.687	0	0
Lilrb4a	0	0.857050003	0.878	0.656	0	0
Ahnak	0	0.845982066	0.871	0.631	0	0
Pgk1	0	0.845124921	0.92	0.792	0	0
Crip1	0	0.844896148	0.955	0.864	0	0
Tspo	0	0.844510053	0.986	0.956	0	0
Anxa2	0	0.832811416	0.848	0.653	0	0
Ms4a6c	0	0.827319745	0.973	0.702	0	0
Trem1	0	0.820772329	0.559	0.241	0	0
Ifi209	0	0.819305619	0.745	0.61	0	0
Smpdl3a	0	0.818730283	0.608	0.379	0	0
Slfn2	0	0.818517041	0.922	0.818	0	0
Pkm	0	0.817255452	0.983	0.917	0	0
Pitpna	0	0.816886643	0.929	0.791	0	0
Fcgr3	0	0.813569235	0.943	0.629	0	0
Ctsl	0	0.812666503	0.757	0.555	0	0
Plin2	0	0.812276475	0.813	0.587	0	0
Ninj1	0	0.812259863	0.737	0.501	0	0
Card19	0	0.804739334	0.709	0.488	0	0
Msr1	0	0.798469246	0.584	0.308	0	0
Bnip3	0	0.796654803	0.555	0.337	0	0
Lrp1	0	0.795033931	0.664	0.35	0	0
Fth1	0	0.794925511	1	1	0	0
Esd	0	0.791965983	0.876	0.78	0	0
Prdx6	0	0.788724588	0.867	0.751	0	0
Pnp	0	0.778360922	0.902	0.738	0	0
Ifi207	0	0.777966059	0.825	0.585	0	0
Gpx1	0	0.775517235	0.982	0.834	0	0
Vegfa	0	0.771447331	0.81	0.585	0	0
H3f3b	0	0.763582186	1	0.997	0	0
S100a6	0	0.760557443	0.993	0.862	0	0
Fcgr1	0	0.748221795	0.877	0.62	0	0
Cybb	0	0.74258749	0.947	0.664	0	0
Itgam	0	0.741795626	0.836	0.548	0	0
Ncf2	0	0.740763616	0.821	0.549	0	0
Ifitm6	0	0.727951596	0.257	0.063	0	0
Capg	0	0.722908371	0.875	0.662	0	0
Gpr35	0	0.714824738	0.676	0.395	0	0
Emp3	0	0.710672385	0.936	0.79	0	0
Klf4	0	0.708996483	0.866	0.64	0	0
Slc2a1	0	0.7085463	0.615	0.412	0	0
Zeb2	0	0.708146288	0.862	0.638	0	0
Mmp19	0	0.702297408	0.297	0.084	0	0
Pgam1	0	0.701647934	0.919	0.813	0	0
Sell	0	0.689638936	0.334	0.125	0	0
Tpi1	0	0.677674247	0.897	0.797	0	0
Pim1	0	0.673721315	0.968	0.8	0	0
Csf2rb	0	0.672383034	0.748	0.491	0	0
Ifitm2	0	0.662719605	0.955	0.771	0	0
Fcgr2b	0	0.660356956	0.917	0.651	0	0
Lamp2	0	0.659861758	0.906	0.709	0	0
Trim25	0	0.656309207	0.758	0.57	0	0
Tlr2	0	0.656084391	0.858	0.594	0	0
Ifrd1	0	0.65167036	0.9	0.793	0	0
Picalm	0	0.647445254	0.949	0.794	0	0
Tyrobp	0	0.641207019	0.999	0.827	0	0
Cyp4f18	0	0.637603112	0.826	0.547	0	0
Anxa3	0	0.634531466	0.567	0.346	0	0
Tpd52	0	0.630781862	0.877	0.663	0	0
S100a11	0	0.629446884	0.961	0.835	0	0
Mcemp1	0	0.627997016	0.378	0.128	0	0
Nlrp3	0	0.624164173	0.737	0.501	0	0
Arl4c	0	0.618093977	0.818	0.647	0	0
Tiparp	0	0.613238961	0.762	0.591	0	0
Flt1	0	0.612052552	0.319	0.109	0	0
Tnfrsf1a	0	0.611790897	0.698	0.483	0	0
Ctsc	0	0.606659572	0.97	0.824	0	0
Nampt	0	0.59607511	0.78	0.637	0	0
Sppl2a	0	0.594702736	0.765	0.634	0	0
Olr1	0	0.594562948	0.247	0.052	0	0
Aldoa	0	0.589624458	0.97	0.933	0	0
Ets2	0	0.587748696	0.798	0.604	0	0
Fam129b	0	0.580840896	0.441	0.224	0	0
Il13ra1	0	0.575130467	0.455	0.22	0	0
Mafb	0	0.573101277	0.872	0.603	0	0
Rnh1	0	0.571615306	0.768	0.64	0	0
Mpeg1	0	0.569689215	0.951	0.663	0	0
S100a10	0	0.567041959	0.926	0.757	0	0
Lamp1	0	0.566531715	0.965	0.782	0	0
Sdcbp	0	0.564259008	0.96	0.832	0	0
Mefv	0	0.562785949	0.349	0.131	0	0
Lrpap1	0	0.56184565	0.64	0.48	0	0
Fam49b	0	0.557775295	0.915	0.84	0	0
Capza2	0	0.552349889	0.949	0.868	0	0
Sem1	0	0.550196513	0.993	0.969	0	0
Pgd	0	0.549979201	0.651	0.492	0	0
Mif	0	0.548925319	0.941	0.913	0	0
Igsf6	0	0.544989997	0.507	0.311	0	0
Csf1r	0	0.541741586	0.938	0.638	0	0
Pygl	0	0.54001182	0.403	0.187	0	0
Adora2b	0	0.531232959	0.326	0.118	0	0
App	0	0.530411196	0.804	0.593	0	0
Rhov	0	0.530266558	0.246	0.047	0	0
Slc15a3	0	0.525213101	0.831	0.615	0	0
Taldo1	0	0.522099645	0.911	0.836	0	0
Dbi	0	0.521043161	0.896	0.802	0	0
Atp1b3	0	0.518386094	0.84	0.728	0	0
Ifi30	0	0.508858927	0.969	0.774	0	0
Psap	0	0.499183537	0.998	0.868	0	0
Cyba	0	0.491115474	0.994	0.961	0	0
Atp6v0c	0	0.485959168	0.986	0.903	0	0
Ltb4r1	0	0.483227083	0.289	0.1	0	0
Ubc	0	0.479906805	0.994	0.98	0	0
Gpat3	0	0.457140558	0.218	0.027	0	0
H3f3a	0	0.449257079	0.997	0.984	0	0
Atox1	0	0.432178453	0.986	0.902	0	0
Gapdh	0	0.431987958	0.993	0.983	0	0
Atp1a3	0	0.431603452	0.285	0.112	0	0
Emb	0	0.419312927	0.728	0.466	0	0
Ms4a8a	0	0.409413502	0.205	0.038	0	0
Arpc1b	0	0.386784612	0.99	0.963	0	0
Tarm1	0	0.36829364	0.205	0.05	0	0
Cd177	0	0.29170361	0.111	0.006	0	0
Rpl22	0	-0.323806706	0.995	0.992	0	0
Rpl19	0	-0.324308235	0.999	0.998	0	0
Rplp2	0	-0.338412021	0.999	0.996	0	0
Rps4x	0	-0.340500112	0.998	0.994	0	0
Rpl28	0	-0.34194209	0.997	0.993	0	0
Rpl37a	0	-0.346930443	1	0.998	0	0
H2-K1	0	-0.352546121	0.998	0.999	0	0
Rps8	0	-0.357417411	1	0.997	0	0
Rps15	0	-0.368464122	0.994	0.992	0	0
Rpl11	0	-0.370385402	0.998	0.995	0	0
Rps23	0	-0.37816685	0.998	0.997	0	0
Rps29	0	-0.378420595	1	0.998	0	0
Rpl23	0	-0.379540606	0.999	0.998	0	0
Rpl17	0	-0.381523669	0.999	0.997	0	0
Rps19	0	-0.381914352	0.998	0.994	0	0
Rpl27	0	-0.384229511	0.998	0.996	0	0
Hpgds	0	-0.393711836	0.047	0.263	0	0
Rps26	0	-0.395847765	0.998	0.993	0	0
Rpl27a	0	-0.396882629	0.999	0.997	0	0
Rps13	0	-0.402693359	0.998	0.997	0	0
Rps2	0	-0.405999434	0.994	0.992	0	0
Rps17	0	-0.410707004	0.975	0.977	0	0
Rpl37	0	-0.429664534	0.999	0.996	0	0
Rpl30	0	-0.436721143	0.998	0.996	0	0
Rps5	0	-0.438894056	0.996	0.994	0	0
Rps7	0	-0.445981154	0.997	0.994	0	0
Rpl38	0	-0.449442239	0.998	0.996	0	0
Rpl35	0	-0.453450332	0.947	0.968	0	0
Rpl4	0	-0.454878435	0.931	0.969	0	0
Rpl10a	0	-0.458218802	0.986	0.987	0	0
Rps12	0	-0.464846177	0.999	0.996	0	0
Rpl18a	0	-0.472401612	0.998	0.997	0	0
Rpl36	0	-0.481004647	0.994	0.994	0	0
Rps21	0	-0.486694977	0.999	0.996	0	0
Rps11	0	-0.486957285	0.997	0.996	0	0
Rps24	0	-0.499132905	1	0.998	0	0
Pfn1	0	-0.508545754	0.983	0.986	0	0
Tbrg1	0	-0.511664754	0.171	0.438	0	0
Rpl14	0	-0.514217418	0.979	0.988	0	0
AW112010	0	-0.527923413	0.907	0.973	0	0
Eef1b2	0	-0.537996522	0.96	0.98	0	0
Rpl21	0	-0.553024878	0.996	0.995	0	0
Rps18	0	-0.553270916	0.993	0.992	0	0
Ppia	0	-0.568718364	0.994	0.993	0	0
Rpl32	0	-0.57014237	0.998	0.997	0	0
Rpl3	0	-0.572289977	0.986	0.99	0	0
Rhoh	0	-0.573507041	0.176	0.435	0	0
Ptms	0	-0.57529226	0.602	0.797	0	0
Rpl36a	0	-0.577120575	0.949	0.978	0	0
Ctla2b	0	-0.585340478	0.284	0.564	0	0
Eef1g	0	-0.586545106	0.709	0.88	0	0
Rpsa	0	-0.606167282	0.998	0.996	0	0
Rpl39	0	-0.616827086	0.998	0.997	0	0
Herpud1	0	-0.619266579	0.163	0.415	0	0
Hmgn1	0	-0.619872118	0.147	0.437	0	0
Tle5	0	-0.623442611	0.552	0.785	0	0
Limd2	0	-0.625438192	0.359	0.655	0	0
Rps20	0	-0.626515822	0.999	0.996	0	0
Pmepa1	0	-0.666964207	0.429	0.715	0	0
Ablim1	0	-0.682599367	0.015	0.231	0	0
Rplp1	0	-0.69187334	1	0.997	0	0
Gimap1	0	-0.704498717	0.013	0.225	0	0
Rpl13a	0	-0.714311973	0.996	0.996	0	0
Cst7	0	-0.731614116	0.047	0.254	0	0
Rac2	0	-0.732170667	0.724	0.855	0	0
Rps15a	0	-0.743234057	0.997	0.996	0	0
Lck	0	-0.756971525	0.016	0.245	0	0
Hmgb1	0	-0.757201009	0.826	0.921	0	0
Itk	0	-0.76095527	0.024	0.233	0	0
Gm19585	0	-0.766468841	0.019	0.219	0	0
H2-Q7	0	-0.772516847	0.729	0.943	0	0
Dut	0	-0.773717353	0.07	0.323	0	0
Skap1	0	-0.77804049	0.014	0.244	0	0
2023-09-01	0	-0.790055516	0.013	0.256	0	0
P2ry10	0	-0.797897206	0.074	0.333	0	0
Ccnd2	0	-0.832761871	0.235	0.555	0	0
Gimap6	0	-0.870177753	0.021	0.243	0	0
Rpl12	0	-0.871084029	0.977	0.992	0	0
Ckb	0	-0.880392168	0.32	0.549	0	0
Pdcd4	0	-0.881465268	0.176	0.418	0	0
Ptpn22	0	-0.888268351	0.118	0.398	0	0
Bcl2	0	-0.925928035	0.078	0.311	0	0
Dusp2	0	-0.933588211	0.307	0.57	0	0
Gimap3	0	-0.944973948	0.026	0.257	0	0
Cd2	0	-0.9921643	0.028	0.24	0	0
Serpinb6b	0	-1.009016284	0.02	0.234	0	0
Ltb	0	-1.043788024	0.021	0.271	0	0
Serpinb9	0	-1.095887057	0.064	0.328	0	0
Hcst	0	-1.149603915	0.326	0.558	0	0
Icos	0	-1.157193721	0.027	0.238	0	0
Thy1	0	-1.191788173	0.027	0.28	0	0
Gimap4	0	-1.195817028	0.03	0.298	0	0
Ets1	0	-1.252441604	0.074	0.346	0	0
Tnfrsf18	0	-1.277878809	0.057	0.316	0	0
Ctsw	0	-1.282604941	0.033	0.282	0	0
Ptprcap	0	-1.323677146	0.031	0.314	0	0
Cd81	0	-1.324618788	0.22	0.516	0	0
Tnfrsf9	0	-1.328258901	0.056	0.282	0	0
Sh2d2a	0	-1.413634001	0.058	0.316	0	0
Cd72	0	-1.444564767	0.38	0.671	0	0
Trac	0	-1.476073524	0.049	0.285	0	0
Cd3e	0	-1.516616965	0.032	0.269	0	0
C1qa	0	-1.589373785	0.569	0.702	0	0
Il2rb	0	-1.627364354	0.074	0.342	0	0
Klrd1	0	-1.751459798	0.086	0.359	0	0
Cd3d	0	-1.919910648	0.054	0.294	0	0
Trbc2	0	-2.020476012	0.066	0.319	0	0
Ctla2a	0	-2.204659613	0.104	0.382	0	0
Cd3g	0	-2.312388406	0.049	0.294	0	0
Nkg7	0	-2.724214743	0.105	0.352	0	0
Cd28	9.12E-308	-0.693731586	0.015	0.204	2.01E-303	0
Gimap5	1.20E-307	-0.656276664	0.017	0.207	2.65E-303	0
Isg15	1.53E-306	0.861652274	0.859	0.726	3.37E-302	0
Smox	2.67E-306	0.566876999	0.582	0.396	5.89E-302	0
Rps28	3.25E-306	-0.305962293	0.999	0.994	7.16E-302	0
Inpp4b	1.52E-305	-0.535322684	0.021	0.213	3.34E-301	0
Ms4a4b	5.11E-305	-1.789152405	0.169	0.381	1.13E-300	0
Ptafr	5.40E-305	0.65112642	0.463	0.264	1.19E-300	0
Slfn4	1.45E-303	0.567923753	0.286	0.113	3.20E-299	0
Plaat3	3.90E-303	-0.502334703	0.415	0.677	8.59E-299	0
Nfil3	6.43E-301	0.503430417	0.744	0.584	1.42E-296	0
C1qc	1.20E-300	-1.351906126	0.566	0.672	2.65E-296	0
Ctss	3.53E-299	0.480646407	1	0.929	7.77E-295	0
Tmem176b	5.74E-299	-0.880261807	0.378	0.583	1.26E-294	0
Stmn1	5.11E-298	-1.351259299	0.105	0.319	1.12E-293	0
Lyn	1.92E-297	0.472649283	0.903	0.705	4.22E-293	0
Rpl31	4.37E-296	-0.337868779	0.97	0.977	9.63E-292	0
Gsr	1.87E-291	0.6713064	0.345	0.169	4.13E-287	0
Rpl41	2.60E-291	-0.321687285	0.999	0.997	5.74E-287	0
Smad7	8.89E-291	-0.775820341	0.387	0.632	1.96E-286	0
Lat	1.67E-288	-0.671296418	0.023	0.205	3.68E-284	0
Clic4	5.06E-287	0.566054528	0.769	0.63	1.11E-282	0
Rps3	1.78E-286	-0.346979012	0.997	0.995	3.91E-282	0
Atp5g2	2.71E-286	-0.372576768	0.898	0.95	5.96E-282	0
Gimap7	3.15E-286	-0.618215533	0.007	0.179	6.93E-282	0
Arpc3	1.21E-285	0.332408129	0.988	0.967	2.67E-281	0
Grap2	7.60E-284	-0.385375588	0.034	0.226	1.67E-279	0
Litaf	1.04E-283	0.452775445	0.871	0.79	2.29E-279	0
Eef1d	1.40E-283	-0.470695795	0.679	0.848	3.08E-279	0
Klre1	1.83E-283	-0.891197857	0.026	0.207	4.03E-279	0
AB124611	9.43E-283	0.498124062	0.631	0.454	2.08E-278	0
Trbc1	4.53E-282	-1.547679455	0.051	0.241	9.98E-278	0
Irf7	1.40E-281	0.651421556	0.905	0.795	3.08E-277	0
Rbms1	1.46E-280	0.50776305	0.764	0.659	3.22E-276	0
Ctla4	6.49E-280	-1.165673169	0.055	0.247	1.43E-275	0
Prkcd	8.16E-280	0.622312355	0.694	0.541	1.80E-275	0
Spn	3.11E-279	-0.458272141	0.071	0.281	6.86E-275	0
Tgfbr2	5.68E-279	-0.459489621	0.237	0.493	1.25E-274	0
Smc4	1.37E-278	-0.654106863	0.177	0.405	3.01E-274	0
Zfp36	2.35E-278	0.437776169	0.968	0.824	5.18E-274	0
Rps3a1	6.21E-278	-0.377632239	0.998	0.997	1.37E-273	0
Ppp1r16b	1.22E-277	-0.502344284	0.015	0.188	2.68E-273	0
Serbp1	7.31E-277	-0.493170837	0.835	0.92	1.61E-272	0
Oasl2	1.37E-276	0.553534974	0.702	0.528	3.03E-272	0
Pid1	1.04E-275	0.554114721	0.592	0.4	2.29E-271	0
Gab1	7.26E-275	0.340059207	0.188	0.055	1.60E-270	0
B3gnt5	3.85E-274	0.393968814	0.25	0.094	8.49E-270	0
Snrpg	1.22E-273	-0.42987462	0.897	0.949	2.68E-269	0
Klrc1	2.82E-273	-0.688401328	0.011	0.179	6.21E-269	0
Zbp1	5.21E-273	0.538591646	0.867	0.769	1.15E-268	0
Chd7	4.03E-272	0.554243259	0.73	0.598	8.88E-268	0
Zmynd15	5.06E-272	-0.69365195	0.126	0.342	1.12E-267	0
Morrbid	1.21E-271	0.471015598	0.3	0.135	2.67E-267	0
Mbnl1	1.64E-271	-0.559483765	0.676	0.844	3.62E-267	0
Mcm6	7.22E-271	-0.443614013	0.072	0.275	1.59E-266	0
Emp1	1.93E-270	0.66569703	0.408	0.225	4.25E-266	0
BC028528	9.36E-270	0.506282142	0.62	0.442	2.06E-265	0
Sod2	1.68E-268	0.813415364	0.65	0.543	3.70E-264	0
Tmem176a	2.07E-267	-0.743745505	0.297	0.517	4.55E-263	0
Plek	5.59E-267	0.494059056	0.92	0.82	1.23E-262	0
Pdcd1	1.71E-266	-0.897732637	0.02	0.19	3.76E-262	0
Bola3	2.95E-266	-0.406468992	0.186	0.428	6.49E-262	0
Trib1	3.32E-266	0.48585568	0.655	0.477	7.32E-262	0
Fkbp3	3.42E-266	-0.506746653	0.293	0.537	7.54E-262	0
Rps16	5.30E-265	-0.303786333	0.999	0.997	1.17E-260	0
Lag3	1.86E-264	-0.572928618	0.01	0.173	4.10E-260	0
Top2a	7.16E-263	-0.894963104	0.047	0.23	1.58E-258	0
Fem1c	5.94E-262	0.502195137	0.62	0.465	1.31E-257	0
Stat4	1.09E-261	-0.560055136	0.077	0.275	2.40E-257	0
Cd8b1	2.77E-261	-1.400278709	0.028	0.198	6.10E-257	0
Klrk1	1.90E-260	-0.711247958	0.274	0.5	4.19E-256	0
Rpl13	4.28E-259	-0.339254081	1	0.998	9.44E-255	0
Blnk	1.31E-258	-0.35387173	0.056	0.247	2.89E-254	0
Gng5	2.00E-258	0.309840086	0.984	0.966	4.40E-254	0
Napsa	3.13E-258	0.3822958	0.71	0.511	6.89E-254	0
Gm2a	2.28E-257	0.388488956	0.883	0.711	5.02E-253	0
Gzmb	5.50E-257	-2.587965021	0.154	0.346	1.21E-252	0
Ifi27	1.39E-256	-0.483941199	0.133	0.351	3.05E-252	0
Btg1	9.40E-256	0.338228584	0.992	0.989	2.07E-251	0
Ftl1	2.29E-255	0.478118261	0.999	0.967	5.05E-251	0
Ldha	2.85E-255	0.424072051	0.956	0.925	6.28E-251	0
Gas5	2.93E-255	-0.466594826	0.845	0.935	6.45E-251	0
Acod1	5.77E-254	0.568993977	0.316	0.146	1.27E-249	0
Cytip	7.04E-254	0.473105878	0.881	0.799	1.55E-249	0
Vcan	9.12E-254	0.344903037	0.114	0.02	2.01E-249	0
Klra2	1.05E-252	0.462997182	0.698	0.492	2.32E-248	0
Rrbp1	3.74E-252	0.413387256	0.938	0.841	8.24E-248	0
H2afv	2.32E-251	-0.629688342	0.319	0.544	5.12E-247	0
Ms4a6b	6.00E-251	0.499628106	0.904	0.839	1.32E-246	0
Rgs16	8.54E-251	-0.940969707	0.037	0.208	1.88E-246	0
Gsn	1.29E-250	0.465962049	0.723	0.554	2.85E-246	0
Wfdc17	2.25E-250	0.780813969	0.592	0.413	4.95E-246	0
Ero1l	3.86E-250	0.722554008	0.467	0.303	8.50E-246	0
Zap70	1.70E-249	-0.442743528	0.014	0.173	3.75E-245	0
Cd8a	1.74E-249	-1.444454753	0.042	0.212	3.84E-245	0
Ikzf2	2.25E-249	-1.0628427	0.029	0.195	4.97E-245	0
Ldlr	5.21E-249	0.440082498	0.295	0.138	1.15E-244	0
2023-09-06	4.00E-248	-0.408673889	0.08	0.277	8.82E-244	0
Mcm5	1.13E-247	-0.320347474	0.027	0.196	2.48E-243	0
Igflr1	2.05E-247	-0.549555009	0.02	0.18	4.51E-243	0
Atad2	1.17E-246	-0.532584783	0.144	0.356	2.57E-242	0
Tppp3	1.98E-246	0.638653643	0.287	0.133	4.37E-242	0
Cxcr6	3.66E-246	-0.775706351	0.013	0.168	8.06E-242	0
Prf1	9.83E-246	-0.871959093	0.015	0.171	2.17E-241	0
Rhoa	2.98E-244	0.348221265	0.964	0.928	6.57E-240	0
Eif4ebp1	4.03E-244	0.499476358	0.611	0.46	8.87E-240	0
Cbx3	4.19E-244	-0.508770084	0.313	0.537	9.23E-240	0
Nucks1	1.62E-243	-0.541984042	0.342	0.56	3.58E-239	0
Selenoh	1.49E-242	-0.468744546	0.203	0.427	3.29E-238	0
Dnajc9	3.50E-242	-0.405409687	0.074	0.265	7.72E-238	0
Spint2	1.54E-239	-0.332706138	0.009	0.158	3.39E-235	0
Cd300lf	3.35E-239	0.463050077	0.652	0.473	7.38E-235	0
Satb1	2.33E-238	-0.517812006	0.019	0.174	5.12E-234	0
Dynll2	1.26E-237	-0.362899825	0.14	0.355	2.77E-233	0
Ncf4	1.30E-237	0.453669535	0.782	0.674	2.86E-233	0
Dst	7.99E-237	-0.343564466	0.041	0.213	1.76E-232	0
Actg1	6.07E-236	0.366304906	0.999	0.995	1.34E-231	0
H2-Q6	3.21E-235	-0.411887743	0.31	0.565	7.08E-231	0
Atp6v0b	3.86E-235	0.37961214	0.895	0.801	8.51E-231	0
Apoc1	4.78E-235	0.322402839	0.107	0.019	1.05E-230	0
Gpi1	1.79E-234	0.463989577	0.887	0.845	3.94E-230	0
Cenpw	2.56E-234	-0.341223934	0.044	0.216	5.63E-230	0
Chd3	3.75E-234	-0.382501623	0.089	0.285	8.26E-230	0
Arg2	7.65E-234	0.295260702	0.149	0.039	1.69E-229	0
Klrb1b	4.75E-232	-0.51727193	0.066	0.245	1.05E-227	0
Pclaf	7.27E-231	-0.835135824	0.02	0.171	1.60E-226	0
Rps6	1.72E-230	-0.312786458	0.99	0.989	3.79E-226	0
Rpl6	6.56E-230	-0.259783433	0.998	0.995	1.45E-225	0
Slfn1	1.06E-229	0.554399407	0.604	0.446	2.34E-225	0
Txk	3.81E-229	-0.71888877	0.024	0.178	8.40E-225	0
Vps37b	1.61E-228	-1.216212624	0.435	0.605	3.55E-224	0
Cks1b	2.36E-228	-0.4443806	0.063	0.239	5.20E-224	0
Kdm7a	3.38E-228	0.481369181	0.595	0.442	7.46E-224	0
Mir22hg	5.16E-228	0.440036945	0.444	0.279	1.14E-223	0
Dusp1	5.18E-227	0.395227585	0.971	0.867	1.14E-222	0
Hint1	3.89E-226	-0.387798493	0.871	0.922	8.57E-222	0
C1qb	8.63E-226	-1.133439078	0.668	0.727	1.90E-221	0
Adam8	1.09E-225	0.567342409	0.479	0.316	2.39E-221	0
Ncl	1.24E-225	-0.443868	0.842	0.924	2.74E-221	0
Akap13	1.73E-225	-0.597458042	0.652	0.82	3.82E-221	0
Cyfip2	8.36E-225	-0.345309194	0.09	0.283	1.84E-220	0
Ecm1	8.90E-225	0.522772524	0.432	0.261	1.96E-220	0
Set	1.25E-224	-0.445030946	0.684	0.826	2.76E-220	0
Rps27	5.22E-224	-0.372567079	0.998	0.996	1.15E-219	0
Smc2	5.40E-223	-0.415591263	0.056	0.227	1.19E-218	0
Egln3	1.94E-222	0.381818422	0.215	0.082	4.27E-218	0
Sgms1	2.15E-222	0.423029342	0.3	0.147	4.73E-218	0
Calm1	3.57E-222	0.286596751	0.999	0.99	7.86E-218	0
Hpse	4.43E-222	0.388964427	0.279	0.133	9.76E-218	0
Rtp4	5.68E-222	0.512694797	0.717	0.591	1.25E-217	0
Kmt2a	7.99E-222	-0.432006521	0.176	0.392	1.76E-217	0
Dmxl2	9.06E-222	0.345857738	0.229	0.093	2.00E-217	0
Npm1	2.04E-221	-0.413162968	0.929	0.965	4.50E-217	0
Rpl23a	2.95E-221	-0.346210302	0.987	0.99	6.50E-217	0
Cyth1	9.58E-221	0.47901071	0.626	0.488	2.11E-216	0
Bcl10	9.90E-221	0.444933506	0.642	0.523	2.18E-216	0
Rbbp7	5.04E-220	-0.389680668	0.205	0.422	1.11E-215	0
Ell2	1.01E-218	0.484444421	0.612	0.467	2.22E-214	0
Ralb	2.92E-218	0.444600475	0.543	0.401	6.43E-214	0
Gimap9	3.11E-218	-0.40373799	0.01	0.15	6.85E-214	0
Cd27	3.88E-218	-0.465453087	0.017	0.162	8.55E-214	0
Cd6	2.80E-217	-0.526751397	0.014	0.155	6.16E-213	0
Hspe1	1.06E-216	-0.397862678	0.777	0.879	2.34E-212	0
Tuba1c	2.25E-216	0.421545879	0.72	0.581	4.97E-212	0
Ndel1	4.60E-216	0.422116569	0.706	0.579	1.01E-211	0
Cfb	1.35E-215	0.653777022	0.711	0.545	2.99E-211	0
Ms4a7	1.50E-215	-1.210717354	0.478	0.59	3.30E-211	0
Arpc2	2.38E-215	0.278756685	0.991	0.974	5.23E-211	0
Krt80	8.20E-215	0.297677523	0.18	0.062	1.81E-210	0
Cd37	8.45E-215	-0.442528483	0.153	0.356	1.86E-210	0
Gna13	7.96E-214	0.405615938	0.859	0.781	1.75E-209	0
Rps10	1.14E-213	-0.304302863	0.998	0.996	2.51E-209	0
Cd82	5.04E-213	-0.438925517	0.203	0.419	1.11E-208	0
Rack1	9.72E-213	-0.275100489	0.994	0.99	2.14E-208	0
Slc25a4	2.82E-212	-0.450052496	0.356	0.57	6.21E-208	0
Iqgap1	4.14E-212	0.401992467	0.911	0.869	9.13E-208	0
Syk	1.38E-211	0.425708731	0.597	0.442	3.04E-207	0
Snx18	1.43E-211	0.421350763	0.671	0.532	3.14E-207	0
Rpl5	1.44E-211	-0.344216786	0.979	0.986	3.17E-207	0
Sh2d1a	6.82E-211	-0.365610323	0.006	0.137	1.50E-206	0
Mcm7	1.61E-210	-0.330520048	0.04	0.197	3.55E-206	0
Lig1	1.06E-209	-0.41225223	0.082	0.257	2.33E-205	0
Runx1	2.68E-209	0.419132409	0.72	0.581	5.91E-205	0
Nos2	8.40E-209	0.566225795	0.126	0.031	1.85E-204	0
Pkp3	1.30E-208	-0.432958505	0.045	0.201	2.86E-204	0
Bex3	1.48E-208	-0.341393311	0.129	0.327	3.25E-204	0
Nr4a2	4.28E-208	0.475800253	0.77	0.64	9.43E-204	0
Tk1	9.99E-208	-0.280445576	0.013	0.149	2.20E-203	0
Mki67	1.73E-206	-0.663311217	0.036	0.184	3.80E-202	0
Krtcap2	2.08E-206	-0.447930964	0.605	0.774	4.59E-202	0
Ndfip1	2.95E-206	-0.723992402	0.552	0.723	6.50E-202	0
Cd247	3.02E-206	-0.362085441	0.009	0.14	6.66E-202	0
Klf9	3.06E-206	0.38309481	0.248	0.11	6.74E-202	0
Txn1	7.18E-206	0.430122411	0.974	0.951	1.58E-201	0
Rinl	9.17E-206	-0.414443954	0.121	0.31	2.02E-201	0
Neat1	2.60E-205	0.532844391	0.7	0.576	5.74E-201	0
Aebp2	7.67E-204	-0.477684013	0.214	0.422	1.69E-199	0
Cdc42	7.85E-204	0.269176486	0.983	0.962	1.73E-199	0
Slamf9	7.96E-204	-0.607078598	0.375	0.547	1.75E-199	0
Slc7a11	9.24E-204	0.492194428	0.239	0.105	2.04E-199	0
Denr	9.60E-204	-0.355859257	0.261	0.484	2.12E-199	0
Birc5	4.97E-203	-0.607273176	0.024	0.164	1.09E-198	0
Atp2b1	1.07E-202	0.42503141	0.843	0.749	2.36E-198	0
Cbx5	1.81E-202	-0.280947691	0.054	0.216	4.00E-198	0
Pglyrp1	1.56E-201	-0.526045486	0.045	0.198	3.44E-197	0
Rnpep	1.77E-201	0.448068402	0.557	0.428	3.90E-197	0
Slc31a1	2.47E-200	0.450334884	0.406	0.263	5.45E-196	0
Spc24	2.48E-200	-0.303499374	0.014	0.146	5.47E-196	0
Timp2	1.32E-199	-0.447442571	0.157	0.352	2.91E-195	0
Sh3glb1	4.66E-199	0.355425644	0.928	0.859	1.03E-194	0
Dusp3	6.89E-199	0.417052891	0.381	0.231	1.52E-194	0
Hif1a	1.31E-198	0.35471083	0.771	0.667	2.88E-194	0
Rgs1	2.75E-198	-0.413181604	0.858	0.949	6.06E-194	0
Abcb1b	6.79E-198	-0.322851037	0.1	0.281	1.50E-193	0
Arsb	9.09E-198	-0.328782796	0.056	0.214	2.00E-193	0
Lmnb1	4.24E-197	0.452699348	0.771	0.669	9.33E-193	0
Cmc2	8.67E-197	-0.275710232	0.057	0.218	1.91E-192	0
mt-Cytb	1.04E-196	-0.3878947	0.972	0.988	2.30E-192	0
Aprt	1.30E-196	0.419419228	0.835	0.76	2.87E-192	0
Cdk2ap2	3.95E-196	0.462585968	0.787	0.711	8.71E-192	0
Cadm1	1.99E-195	-0.250403637	0.005	0.128	4.39E-191	0
Ifng	5.53E-195	-0.677631869	0.014	0.143	1.22E-190	0
Il2ra	6.06E-195	-0.657148145	0.038	0.185	1.34E-190	0
Rabgap1l	3.02E-194	-0.365125476	0.036	0.18	6.66E-190	0
Diaph1	3.81E-194	0.435678177	0.714	0.623	8.40E-190	0
Mcm3	1.10E-193	-0.330698694	0.076	0.243	2.42E-189	0
Sirpb1c	3.97E-193	0.419353738	0.481	0.326	8.76E-189	0
Dtymk	5.32E-193	-0.299804481	0.116	0.3	1.17E-188	0
Nfkbia	9.43E-193	0.680647461	0.869	0.823	2.08E-188	0
Tpx2	2.97E-192	-0.291737257	0.015	0.144	6.53E-188	0
Aldh2	3.59E-192	0.493498934	0.461	0.322	7.91E-188	0
Cdca8	2.34E-191	-0.34798141	0.02	0.152	5.16E-187	0
Rnf125	3.94E-191	-0.341904462	0.015	0.143	8.67E-187	0
Sla2	5.78E-191	-0.317968047	0.009	0.132	1.27E-186	0
Cers6	7.31E-191	0.453259139	0.419	0.277	1.61E-186	0
Lilr4b	2.09E-190	0.429180833	0.617	0.479	4.60E-186	0
Ptgs2	2.72E-190	0.878557091	0.532	0.37	5.99E-186	0
Serpinb6a	3.52E-190	-0.343678255	0.04	0.185	7.75E-186	0
Ppp2ca	4.31E-190	0.372064545	0.815	0.749	9.51E-186	0
Ccl2	5.24E-190	0.875244295	0.628	0.473	1.16E-185	0
Rab5if	1.96E-189	0.418457791	0.744	0.675	4.32E-185	0
Ptpn18	6.55E-189	-0.347762649	0.912	0.953	1.44E-184	0
Ube2c	1.28E-188	-0.56501377	0.022	0.154	2.81E-184	0
Gpr68	1.09E-187	-0.320220222	0.014	0.14	2.39E-183	0
Mcub	1.58E-187	0.408192525	0.47	0.33	3.48E-183	0
Gtf2i	3.82E-187	-0.346821847	0.085	0.252	8.42E-183	0
Il18	5.73E-187	0.400251874	0.287	0.152	1.26E-182	0
Arpc5	1.63E-186	0.330282756	0.931	0.897	3.60E-182	0
Mdm2	3.78E-186	0.494714559	0.516	0.388	8.34E-182	0
Csrnp1	1.28E-185	0.440815873	0.674	0.554	2.83E-181	0
Sp140	1.32E-185	0.446128616	0.699	0.59	2.92E-181	0
Tyms	1.44E-185	-0.29574956	0.027	0.162	3.17E-181	0
mt-Atp6	3.76E-185	-0.337190536	0.997	0.997	8.30E-181	0
Tbc1d10c	1.21E-184	-0.309943343	0.025	0.157	2.66E-180	0
Hk2	2.12E-183	0.498720648	0.598	0.474	4.67E-179	0
Ier5l	2.12E-183	-0.568301668	0.078	0.232	4.68E-179	0
Cdca3	3.74E-183	-0.2875713	0.01	0.131	8.24E-179	0
Ifi203	8.63E-183	0.559686479	0.786	0.725	1.90E-178	0
Nup210	2.39E-182	-0.267486232	0.039	0.18	5.28E-178	0
Stk39	2.43E-182	-0.253958916	0.019	0.146	5.35E-178	0
Gch1	1.41E-181	0.492129449	0.525	0.395	3.10E-177	0
Lockd	4.46E-181	-0.277103302	0.013	0.135	9.83E-177	0
Hk3	1.21E-180	0.43341341	0.359	0.219	2.66E-176	0
Snx2	2.45E-180	0.440360155	0.663	0.56	5.40E-176	0
Hip1r	7.83E-180	-0.285341918	0.016	0.14	1.72E-175	0
Fam102a	6.97E-179	-0.340968324	0.023	0.151	1.54E-174	0
Ezh2	7.98E-179	-0.305738917	0.074	0.231	1.76E-174	0
Vapa	9.83E-179	0.378352401	0.737	0.659	2.17E-174	0
Cd96	1.68E-178	-0.296193589	0.006	0.119	3.69E-174	0
Fxyd5	1.77E-178	0.26195803	0.996	0.986	3.89E-174	0
Tmem189	2.16E-178	0.442120025	0.619	0.514	4.75E-174	0
Gm8369	3.68E-178	-0.476153446	0.038	0.173	8.12E-174	0
Ucp2	3.80E-178	0.359464165	0.959	0.88	8.38E-174	0
Rsad2	4.10E-178	1.080218005	0.529	0.395	9.04E-174	0
Sae1	6.85E-178	-0.268723822	0.099	0.269	1.51E-173	0
Msn	5.18E-177	0.349103129	0.924	0.898	1.14E-172	0
Mxi1	1.10E-176	0.445259861	0.549	0.412	2.43E-172	0
Arhgef10l	1.16E-176	0.349947895	0.275	0.142	2.57E-172	0
Prkch	2.24E-176	-0.423163589	0.125	0.295	4.93E-172	0
Plbd1	5.95E-176	0.332153883	0.874	0.65	1.31E-171	0
Phgdh	7.41E-176	-0.294922526	0.013	0.131	1.63E-171	0
Csf2ra	1.43E-175	0.416732094	0.626	0.481	3.16E-171	0
Hspd1	1.99E-175	-0.41189556	0.403	0.607	4.39E-171	0
Cxcl3	2.45E-175	0.664918666	0.12	0.034	5.40E-171	0
Rpl15	2.89E-175	-0.270710999	0.994	0.99	6.38E-171	0
Zeb1	4.15E-175	-0.279428871	0.021	0.146	9.15E-171	0
Rrm1	6.22E-175	-0.315595173	0.061	0.208	1.37E-170	0
Mapkapk2	9.20E-175	0.38663919	0.683	0.59	2.03E-170	0
Tmbim6	1.54E-172	0.312619839	0.938	0.903	3.40E-168	0
Upp1	1.85E-172	0.456336102	0.174	0.067	4.09E-168	0
Gstp3	5.30E-172	-0.297048436	0.007	0.118	1.17E-167	0
Agpat3	7.02E-172	-0.266091185	0.079	0.237	1.55E-167	0
Hmgn2	7.27E-172	-0.397980131	0.211	0.4	1.60E-167	0
Reep3	2.78E-171	0.407197112	0.49	0.361	6.13E-167	0
Jarid2	3.50E-171	0.408356317	0.493	0.358	7.71E-167	0
Tiprl	4.03E-171	-0.44403524	0.183	0.367	8.88E-167	0
mt-Nd2	5.30E-171	-0.367344667	0.919	0.963	1.17E-166	0
Tnfsf13b	6.20E-171	-0.286465124	0.084	0.241	1.37E-166	0
Nenf	1.26E-170	-0.298027398	0.194	0.386	2.78E-166	0
Vgll4	5.54E-170	-0.509766725	0.274	0.464	1.22E-165	0
Odc1	6.88E-170	-0.686344931	0.507	0.697	1.52E-165	0
Ndufb1-ps	9.85E-170	0.297666849	0.979	0.95	2.17E-165	0
Snrpd2	9.91E-170	-0.340339284	0.647	0.791	2.18E-165	0
Ppp3cc	1.35E-169	-0.262735511	0.021	0.142	2.99E-165	0
Ccnb2	1.54E-169	-0.304204354	0.01	0.123	3.40E-165	0
Gabarap	2.43E-169	0.273420922	0.974	0.925	5.36E-165	0
Lrrfip1	2.53E-169	0.411783288	0.774	0.714	5.56E-165	0
Gna12	2.87E-169	-0.279320091	0.119	0.29	6.32E-165	0
C5ar1	6.70E-169	0.474372137	0.468	0.323	1.48E-164	0
Cd226	1.14E-168	-0.319002739	0.005	0.113	2.51E-164	0
Ccrl2	2.55E-168	0.5397819	0.78	0.652	5.61E-164	0
Cenpe	3.42E-168	-0.282069127	0.014	0.13	7.54E-164	0
Ube2d3	4.63E-168	0.305853896	0.927	0.896	1.02E-163	0
Tor1aip1	5.23E-168	0.402500384	0.791	0.72	1.15E-163	0
Pirb	6.25E-168	0.388782373	0.598	0.457	1.38E-163	0
Cenpa	1.27E-167	-0.561988189	0.191	0.363	2.81E-163	0
Gimap8	1.46E-167	-0.282641043	0.005	0.112	3.22E-163	0
Pxk	3.67E-167	0.413060765	0.423	0.294	8.09E-163	0
Sh2d1b1	4.36E-167	-0.267252589	0.107	0.273	9.61E-163	0
Rpl9	5.19E-167	-0.260215547	0.996	0.994	1.14E-162	0
Camk2n1	5.58E-167	-0.297018901	0.013	0.126	1.23E-162	0
Traf4	7.53E-167	-0.263510701	0.014	0.13	1.66E-162	0
Racgap1	1.34E-166	-0.25853323	0.027	0.152	2.94E-162	0
Cdk1	1.38E-166	-0.279083492	0.03	0.155	3.04E-162	0
Eef2	2.13E-166	-0.302929253	0.937	0.967	4.70E-162	0
Nusap1	3.45E-166	-0.327758265	0.006	0.113	7.59E-162	0
Fasl	3.64E-166	-0.303205686	0.007	0.114	8.02E-162	0
1600014C10Rik	8.95E-166	0.427776565	0.521	0.398	1.97E-161	0
Mrpl13	9.98E-166	-0.297027503	0.244	0.445	2.20E-161	0
Ifi27l2a	1.65E-165	0.267089639	0.978	0.945	3.63E-161	0
C1qbp	2.80E-165	-0.29169393	0.239	0.438	6.18E-161	0
Cmpk1	8.67E-165	0.381943183	0.744	0.678	1.91E-160	0
Ifi47	2.08E-163	0.604766087	0.663	0.582	4.58E-159	0
Ikzf3	2.94E-163	-0.304039054	0.013	0.124	6.48E-159	0
Acap1	4.81E-163	-0.271309506	0.028	0.15	1.06E-158	0
Itgax	8.27E-163	-0.342115627	0.202	0.387	1.82E-158	0
Psip1	3.01E-162	-0.311385764	0.109	0.272	6.64E-158	0
Eva1b	3.30E-162	-0.324769984	0.181	0.365	7.28E-158	0
Sytl2	1.36E-161	-0.272540749	0.005	0.108	3.00E-157	0
Gem	3.64E-161	-0.415916864	0.033	0.157	8.01E-157	0
Ndrg1	9.86E-161	0.465754604	0.415	0.272	2.17E-156	0
Nap1l1	1.97E-160	-0.405366857	0.648	0.777	4.34E-156	0
Acp5	2.15E-160	-0.530868239	0.211	0.386	4.73E-156	0
Anxa1	2.93E-160	0.547432763	0.514	0.381	6.45E-156	0
Psma7	3.35E-160	0.339646888	0.934	0.898	7.39E-156	0
Bri3	5.56E-160	0.325355278	0.87	0.789	1.23E-155	0
Selplg	1.93E-159	-0.469203789	0.692	0.82	4.26E-155	0
Bcl11b	4.60E-159	-0.323418444	0.006	0.108	1.01E-154	0
Akr1b3	7.04E-159	-0.29440146	0.319	0.528	1.55E-154	0
Dnajc2	1.29E-158	-0.286630265	0.263	0.466	2.84E-154	0
Mdh1	1.47E-158	-0.343878258	0.422	0.622	3.24E-154	0
Rtn4	1.64E-158	0.351393468	0.776	0.693	3.61E-154	0
Pfdn5	2.52E-158	-0.29074249	0.946	0.97	5.55E-154	0
Zfand5	3.60E-158	0.465755695	0.73	0.652	7.92E-154	0
Dctpp1	4.67E-158	-0.289142951	0.157	0.332	1.03E-153	0
Il18r1	7.21E-158	-0.321307992	0.008	0.111	1.59E-153	0
Sytl3	1.09E-157	-0.26824186	0.004	0.104	2.39E-153	0
A530064D06Rik	1.67E-157	0.253756293	0.154	0.058	3.69E-153	0
Rangap1	1.80E-156	-0.264265507	0.109	0.269	3.97E-152	0
Nedd4	4.08E-156	-0.264368693	0.011	0.117	8.99E-152	0
Nr4a1	4.68E-156	0.469600441	0.746	0.642	1.03E-151	0
Tapbp	1.75E-155	0.360131151	0.875	0.83	3.86E-151	0
Gng10	3.22E-155	0.366798088	0.726	0.628	7.10E-151	0
Fgd2	3.33E-155	-0.252855945	0.122	0.288	7.35E-151	0
Skap2	6.85E-155	0.356926228	0.664	0.551	1.51E-150	0
Rhof	1.10E-154	-0.255039925	0.016	0.125	2.43E-150	0
Fgr	2.14E-154	0.372348411	0.345	0.217	4.71E-150	0
Tnfaip6	3.55E-154	0.269175084	0.125	0.04	7.83E-150	0
Dpy30	4.65E-154	-0.262964668	0.202	0.388	1.02E-149	0
Csf2rb2	1.24E-153	0.366067621	0.371	0.24	2.73E-149	0
Mxd4	2.01E-153	-0.334710432	0.151	0.318	4.43E-149	0
Ubald2	2.06E-153	-0.442992892	0.535	0.708	4.54E-149	0
Grap	2.09E-153	-0.270608571	0.016	0.124	4.61E-149	0
Irf5	2.26E-153	0.376291688	0.62	0.494	4.99E-149	0
Uba52	2.98E-153	-0.352053488	0.74	0.86	6.56E-149	0
Cd69	8.77E-153	-0.590449482	0.329	0.509	1.93E-148	0
Zdhhc18	9.29E-152	-0.341907067	0.096	0.245	2.05E-147	0
Fos	1.63E-151	0.283348992	0.984	0.898	3.60E-147	0
Hmgb2	1.82E-151	-0.880816434	0.833	0.888	4.01E-147	0
Anp32b	3.11E-151	-0.403581268	0.732	0.829	6.85E-147	0
Plekhf2	4.95E-151	0.422785599	0.396	0.277	1.09E-146	0
Itprid2	1.03E-150	0.394210902	0.449	0.33	2.28E-146	0
Exosc8	1.68E-150	-0.301930339	0.254	0.443	3.70E-146	0
Spag9	1.69E-150	0.367303573	0.739	0.662	3.72E-146	0
Arrdc4	5.67E-150	0.404611071	0.394	0.268	1.25E-145	0
Kdm2b	5.82E-150	-0.323844142	0.11	0.266	1.28E-145	0
Bcl2a1d	7.17E-150	-0.326890062	0.222	0.406	1.58E-145	0
Dazap2	1.56E-149	0.324362058	0.871	0.823	3.44E-145	0
Tubb6	1.91E-149	0.397932904	0.472	0.351	4.20E-145	0
Serpina3g	2.67E-149	-0.310947058	0.177	0.354	5.88E-145	0
P2ry10b	3.10E-149	0.288256159	0.185	0.081	6.83E-145	0
Tnfsf13	4.97E-149	0.364331214	0.395	0.264	1.10E-144	0
Fnbp1	7.12E-149	-0.345355406	0.346	0.546	1.57E-144	0
Plod3	1.04E-148	0.370235356	0.337	0.215	2.30E-144	0
Tnfrsf4	1.54E-148	-1.250663983	0.034	0.148	3.38E-144	0
Cenpf	2.14E-148	-0.343906569	0.01	0.111	4.71E-144	0
Snrpf	3.18E-148	-0.347395174	0.762	0.855	7.01E-144	0
Sms	3.40E-148	-0.281101345	0.166	0.339	7.48E-144	0
Fyn	3.74E-148	-0.310056524	0.206	0.387	8.23E-144	0
Soat1	6.77E-148	0.380940078	0.623	0.523	1.49E-143	0
Prkacb	8.31E-148	-0.270118948	0.173	0.349	1.83E-143	0
Nrgn	9.03E-148	-0.51776914	0.009	0.108	1.99E-143	0
Tax1bp1	1.22E-147	0.337241674	0.821	0.776	2.68E-143	0
Atp6v1e1	2.13E-147	0.355482227	0.72	0.649	4.70E-143	0
Clec4n	2.80E-147	0.573428204	0.337	0.206	6.17E-143	0
Creg1	8.97E-147	0.447924197	0.706	0.611	1.98E-142	0
Gadd45b	1.44E-146	0.396471308	0.686	0.575	3.16E-142	0
Cd5	6.31E-146	-0.360849162	0.012	0.112	1.39E-141	0
Inhba	1.36E-145	0.483145962	0.116	0.036	2.99E-141	0
Cox20	2.15E-145	-0.296974571	0.31	0.512	4.74E-141	0
Abcb9	4.02E-145	-0.264050347	0.008	0.105	8.85E-141	0
Irf2bp2	5.57E-145	0.32766947	0.774	0.662	1.23E-140	0
Ech1	8.99E-145	-0.319246394	0.31	0.504	1.98E-140	0
Arf2	9.96E-145	0.388635657	0.345	0.223	2.19E-140	0
Rapgef6	1.10E-144	-0.390779905	0.164	0.328	2.43E-140	0
Tubb5	3.16E-144	-0.795151901	0.582	0.711	6.96E-140	0
Pcnx	3.50E-144	0.403818198	0.28	0.162	7.71E-140	0
Fam241a	8.61E-144	0.395438085	0.379	0.256	1.90E-139	0
Cd9	4.16E-143	0.615290807	0.527	0.423	9.17E-139	0
Sat1	2.46E-142	0.376638645	0.929	0.844	5.43E-138	0
Ran	5.23E-142	-0.444304908	0.717	0.801	1.15E-137	0
Rab7	6.78E-142	0.319099593	0.762	0.695	1.49E-137	0
Ctsh	1.67E-141	0.292552788	0.961	0.724	3.69E-137	0
Itgb2	2.31E-141	0.38136749	0.8	0.752	5.10E-137	0
Pde7a	2.41E-141	-0.268736475	0.047	0.168	5.31E-137	0
Cbx1	4.12E-141	-0.273262963	0.225	0.408	9.07E-137	0
Tagln2	7.35E-141	0.361604688	0.883	0.805	1.62E-136	0
Rpl8	1.13E-140	-0.260375631	0.997	0.995	2.49E-136	0
Pltp	1.25E-140	-0.384593065	0.224	0.394	2.76E-136	0
Actn1	2.23E-140	-0.284227287	0.04	0.155	4.91E-136	0
Pik3r1	4.14E-140	-0.36053715	0.358	0.549	9.12E-136	0
Gm21188	4.25E-140	0.348699178	0.45	0.318	9.36E-136	0
Ccnl1	8.51E-140	0.323076997	0.847	0.794	1.88E-135	0
Ccdc71l	1.05E-139	0.403542722	0.419	0.299	2.31E-135	0
Nop58	3.02E-139	-0.278041019	0.212	0.39	6.66E-135	0
Gmnn	6.23E-139	-0.277633937	0.085	0.221	1.37E-134	0
Eno1	1.29E-138	0.357398741	0.668	0.577	2.84E-134	0
Xylt1	1.75E-138	0.278758619	0.24	0.126	3.86E-134	0
Adgre5	2.32E-138	0.473726709	0.477	0.356	5.10E-134	0
Dusp4	6.23E-138	-0.313415317	0.02	0.122	1.37E-133	0
Tkt	1.06E-137	0.333047133	0.797	0.73	2.33E-133	0
Acot7	1.18E-137	-0.262450727	0.112	0.259	2.60E-133	0
Ctsz	1.29E-137	0.274066148	0.978	0.773	2.85E-133	0
Fcgrt	1.30E-137	-0.257844058	0.163	0.327	2.88E-133	0
Chmp4b	2.06E-137	0.351614561	0.806	0.758	4.54E-133	0
Arap2	8.36E-137	-0.307964936	0.035	0.147	1.84E-132	0
Clec5a	1.00E-136	0.409194781	0.385	0.263	2.21E-132	0
Spop	1.37E-136	0.361867733	0.63	0.545	3.01E-132	0
Prc1	1.16E-135	-0.286501927	0.021	0.123	2.56E-131	0
Rab3il1	1.63E-135	-0.259365008	0.129	0.279	3.59E-131	0
Pld3	3.65E-135	-0.35475316	0.201	0.363	8.04E-131	0
Prrc2b	4.11E-135	-0.252694019	0.097	0.239	9.04E-131	0
Rrm2	6.96E-135	-0.302966926	0.016	0.113	1.53E-130	0
Bst1	7.34E-135	0.371649997	0.232	0.124	1.62E-130	0
Ntpcr	8.12E-135	-0.445601653	0.34	0.493	1.79E-130	0
Cetn2	9.07E-135	-0.28297193	0.238	0.42	2.00E-130	0
Hist1h3c	9.58E-135	-0.369708092	0.011	0.104	2.11E-130	0
Cnih4	2.24E-133	0.343616647	0.711	0.624	4.93E-129	0
Hp1bp3	4.56E-133	-0.331725657	0.315	0.496	1.00E-128	0
Fosb	6.00E-133	-0.405995054	0.798	0.872	1.32E-128	0
Gbp3	7.66E-133	0.477862136	0.535	0.438	1.69E-128	0
Acer3	1.18E-132	0.360067025	0.466	0.355	2.60E-128	0
Stom	7.79E-132	0.299625658	0.231	0.125	1.72E-127	0
Etfb	1.04E-131	-0.305523952	0.411	0.596	2.30E-127	0
Padi2	1.49E-131	-0.279586817	0.072	0.2	3.27E-127	0
Ssrp1	5.10E-131	-0.281570964	0.259	0.435	1.12E-126	0
Svbp	6.73E-131	0.395281896	0.739	0.684	1.48E-126	0
Sumo2	1.44E-130	-0.323946624	0.814	0.885	3.18E-126	0
Cdk6	1.96E-130	-0.392435762	0.158	0.308	4.31E-126	0
Sap30	8.98E-130	0.424868812	0.536	0.43	1.98E-125	0
Wnk1	1.43E-129	-0.370680257	0.721	0.853	3.15E-125	0
Ppp1cc	2.15E-129	-0.365064347	0.398	0.573	4.74E-125	0
Arpc5l	1.38E-128	-0.267304518	0.257	0.436	3.03E-124	0
Atf3	1.76E-128	0.410483939	0.798	0.652	3.89E-124	0
Mrpl42	2.24E-128	-0.25750162	0.332	0.522	4.93E-124	0
P4hb	3.23E-128	0.344008398	0.755	0.685	7.13E-124	0
Il2rg	4.69E-128	-0.326335071	0.553	0.723	1.03E-123	0
Birc2	5.11E-128	-0.352151299	0.175	0.331	1.13E-123	0
H2afx	1.19E-127	-0.393596958	0.113	0.248	2.61E-123	0
Tcirg1	2.89E-127	0.329847845	0.596	0.491	6.37E-123	0
Oas3	5.26E-127	0.40211341	0.503	0.391	1.16E-122	0
Nop56	5.44E-127	-0.269970628	0.236	0.408	1.20E-122	0
Ndufa12	1.49E-126	-0.28999158	0.498	0.67	3.29E-122	0
Hist1h2ae	1.53E-126	-0.371573282	0.024	0.122	3.38E-122	0
Uck2	2.80E-126	0.380304502	0.366	0.251	6.18E-122	0
Fundc2	3.54E-126	-0.281766493	0.323	0.507	7.80E-122	0
Cd68	4.42E-126	0.267091731	0.781	0.603	9.73E-122	0
Crbn	5.69E-126	-0.281449877	0.084	0.214	1.25E-121	0
Pnn	7.66E-126	-0.281761324	0.249	0.424	1.69E-121	0
Ptpro	8.91E-126	0.30526734	0.249	0.142	1.96E-121	0
Irak2	1.17E-125	0.322079371	0.408	0.292	2.58E-121	0
Cnn2	1.18E-125	-0.38880349	0.309	0.475	2.60E-121	0
Apobec3	1.63E-125	-0.288567988	0.403	0.588	3.58E-121	0
Dnajc1	4.73E-125	-0.283374	0.191	0.355	1.04E-120	0
Olfml3	8.51E-125	-0.339763114	0.184	0.333	1.87E-120	0
H2-DMa	8.75E-125	0.297147844	0.902	0.727	1.93E-120	0
Hist1h1b	3.05E-124	-1.187392081	0.055	0.165	6.72E-120	0
Tnip3	1.35E-123	0.443007498	0.375	0.251	2.97E-119	0
Hdac5	1.48E-123	0.326604533	0.348	0.235	3.26E-119	0
Bcl2a1b	3.26E-123	-0.33428787	0.668	0.824	7.18E-119	0
Mxd1	4.72E-123	0.423802137	0.661	0.583	1.04E-118	0
Ciapin1	8.69E-123	-0.279160138	0.122	0.262	1.91E-118	0
Atp2b4	1.17E-122	0.317325131	0.367	0.24	2.57E-118	0
Il1a	2.36E-122	0.391919301	0.121	0.044	5.19E-118	0
Smc6	2.58E-122	-0.298273218	0.242	0.407	5.68E-118	0
St3gal1	7.15E-122	0.317624278	0.267	0.159	1.58E-117	0
Hmox1	2.27E-121	0.768523989	0.366	0.253	5.00E-117	0
Actb	2.48E-121	0.267954897	1	0.999	5.45E-117	0
Ccl4	2.69E-121	-0.794107049	0.489	0.638	5.93E-117	0
Snx10	2.85E-121	0.376194158	0.492	0.395	6.28E-117	0
AC149090.1	1.29E-120	-0.367854369	0.286	0.461	2.85E-116	0
Serp1	1.59E-120	0.30166206	0.785	0.72	3.50E-116	0
Pde4b	2.76E-120	0.356350984	0.678	0.588	6.08E-116	0
Hpf1	3.50E-120	-0.271901642	0.278	0.448	7.70E-116	0
Uhrf2	5.67E-120	-0.376392491	0.301	0.469	1.25E-115	0
Rac1	1.51E-119	0.260588279	0.919	0.875	3.32E-115	0
Mpc1	5.37E-119	0.348373508	0.732	0.678	1.18E-114	0
Atp6v1g1	6.66E-119	0.263586588	0.867	0.811	1.47E-114	0
Aldh3b1	2.42E-118	0.292070439	0.286	0.178	5.33E-114	0
Hacd4	4.87E-118	0.337919281	0.375	0.26	1.07E-113	0
Ift172	5.05E-118	0.292608202	0.232	0.13	1.11E-113	0
Rap2c	7.03E-118	0.368737916	0.415	0.314	1.55E-113	0
Irf2	8.80E-118	0.333799209	0.712	0.66	1.94E-113	0
Npm3	1.11E-117	-0.271903196	0.258	0.427	2.44E-113	0
Daxx	1.82E-117	0.407559607	0.462	0.361	4.02E-113	0
Cyfip1	2.01E-117	0.315085865	0.695	0.605	4.43E-113	0
Zyx	2.83E-117	0.438931293	0.666	0.601	6.22E-113	0
Slamf7	2.86E-117	-0.289124683	0.381	0.562	6.30E-113	0
Cd47	3.14E-117	0.266729363	0.952	0.929	6.91E-113	0
Stx7	4.20E-117	0.30771093	0.645	0.549	9.24E-113	0
Fcrls	5.06E-117	-0.342480311	0.057	0.167	1.12E-112	0
Kdm6b	5.39E-117	0.336910189	0.685	0.596	1.19E-112	0
Ogfr	1.88E-116	0.350934095	0.567	0.492	4.14E-112	0
Smim3	2.84E-116	0.327795645	0.609	0.517	6.26E-112	0
H2-Q4	2.98E-116	-0.271813196	0.258	0.432	6.56E-112	0
D16Ertd472e	4.76E-116	-0.39246134	0.259	0.415	1.05E-111	0
Tecpr1	2.11E-115	-0.261820523	0.05	0.157	4.66E-111	0
Rhog	2.12E-115	0.293013744	0.774	0.701	4.66E-111	0
Rasal3	2.54E-115	-0.252334947	0.116	0.25	5.60E-111	0
Cxcr4	3.49E-115	0.310629781	0.757	0.641	7.68E-111	0
Sdf4	7.57E-115	-0.58038998	0.583	0.732	1.67E-110	0
Higd1a	1.53E-114	0.373569609	0.738	0.695	3.37E-110	0
Hist1h4d	5.42E-114	-0.571523084	0.209	0.352	1.20E-109	0
Cox7a2l	5.53E-114	-0.259721963	0.779	0.878	1.22E-109	0
Tbca	7.25E-114	-0.271240499	0.678	0.809	1.60E-109	0
Cirbp	1.40E-113	-0.286474625	0.234	0.4	3.07E-109	0
Parp10	2.44E-113	0.314042578	0.299	0.194	5.37E-109	0
Nrg1	2.66E-113	0.267499041	0.129	0.052	5.86E-109	0
Xcl1	3.41E-113	-1.493186615	0.055	0.156	7.52E-109	0
Rsbn1l	8.88E-113	-0.277680573	0.275	0.449	1.96E-108	0
AU020206	1.20E-112	-0.302449676	0.336	0.511	2.63E-108	0
Atp6v1b2	4.30E-112	0.338269707	0.447	0.353	9.48E-108	0
Plec	1.04E-111	0.344697263	0.387	0.274	2.29E-107	0
Spi1	8.45E-111	0.262554529	0.811	0.632	1.86E-106	0
Atpif1	2.02E-110	-0.307782567	0.731	0.809	4.45E-106	0
Eif5b	3.56E-110	-0.267528762	0.525	0.691	7.85E-106	0
AI839979	3.76E-110	0.251446492	0.172	0.085	8.29E-106	0
Tns3	4.41E-110	0.337967096	0.404	0.3	9.72E-106	0
Klf13	7.00E-110	0.327717977	0.721	0.667	1.54E-105	0
Ddx39b	2.29E-109	-0.251185767	0.389	0.568	5.05E-105	0
Nfe2l2	2.60E-109	0.270926161	0.847	0.703	5.73E-105	0
Ndufa5	4.88E-109	-0.250547151	0.455	0.63	1.07E-104	0
Cd53	9.05E-109	0.257770244	0.899	0.862	1.99E-104	0
Chmp2a	2.46E-108	0.275336105	0.828	0.781	5.41E-104	0
Gramd3	8.05E-108	-0.341051122	0.1	0.221	1.77E-103	0
Gas7	1.81E-107	0.258591802	0.212	0.115	3.98E-103	0
Egr2	1.93E-107	0.286891829	0.202	0.106	4.25E-103	0
Parp12	3.33E-107	0.355694587	0.404	0.307	7.35E-103	0
Hist2h2ac	3.53E-107	-0.285685922	0.047	0.146	7.78E-103	0
Mpp1	1.04E-106	0.353854409	0.361	0.262	2.30E-102	0
H2-Eb1	2.73E-106	-0.630622045	0.914	0.892	6.02E-102	0
Erp29	4.95E-106	0.264699231	0.903	0.821	1.09E-101	0
Mef2a	5.51E-106	0.318498015	0.671	0.604	1.22E-101	0
Ppp1r2	7.07E-106	0.311918589	0.547	0.466	1.56E-101	0
Rabgef1	1.03E-105	0.328859023	0.504	0.407	2.26E-101	0
Dock4	1.64E-105	0.320608323	0.415	0.313	3.60E-101	0
Sema4a	1.83E-105	0.315285669	0.435	0.328	4.04E-101	0
Xist	2.88E-105	-0.393823222	0.842	0.889	6.33E-101	0
Ighm	3.72E-105	-0.295502113	0.225	0.379	8.19E-101	0
Sgk3	6.85E-105	0.312147427	0.393	0.294	1.51E-100	0
Prelid1	1.10E-104	0.257487434	0.841	0.797	2.42E-100	0
Snhg8	1.20E-104	-0.285524097	0.489	0.659	2.65E-100	0
Mndal	2.37E-104	0.462599858	0.817	0.801	5.21E-100	0
P4ha1	3.04E-104	0.326970155	0.555	0.472	6.69E-100	0
Scand1	9.79E-104	0.277207314	0.828	0.788	2.16E-99	0
Plekho2	5.12E-103	0.299187728	0.625	0.535	1.13E-98	0
Marcks	1.73E-102	-0.51015717	0.496	0.586	3.81E-98	0
Fam162a	1.80E-102	0.450220974	0.545	0.465	3.96E-98	0
Dstn	2.41E-102	0.33324523	0.555	0.476	5.30E-98	0
Lgals9	8.41E-102	0.341879622	0.693	0.62	1.85E-97	0
Ndufa13	1.21E-101	-0.253111376	0.87	0.927	2.66E-97	0
Rab11fip1	1.42E-101	0.317373134	0.355	0.25	3.13E-97	0
Trim30a	2.26E-101	0.329467119	0.751	0.698	4.98E-97	0
Ncf1	2.91E-101	0.28190773	0.665	0.555	6.41E-97	0
Oasl1	5.42E-101	0.472529022	0.443	0.341	1.19E-96	0
Znhit1	3.90E-100	0.31881689	0.537	0.463	8.60E-96	0
Naip2	3.91E-100	0.322068083	0.382	0.284	8.61E-96	0
Flna	5.57E-100	0.374564074	0.591	0.523	1.23E-95	0
Rab20	7.42E-100	0.336303916	0.507	0.406	1.64E-95	0
Atxn1	9.09E-100	-0.257038392	0.061	0.162	2.00E-95	0
Myof	1.89E-99	0.333581186	0.433	0.337	4.16E-95	0
Psmb10	3.99E-99	0.29611329	0.846	0.804	8.78E-95	0
Cx3cr1	5.65E-99	-0.489260297	0.428	0.532	1.25E-94	0
Klf3	3.25E-98	0.312347895	0.379	0.279	7.16E-94	0
H2-Oa	5.69E-98	-0.273119272	0.036	0.123	1.25E-93	0
Rab7b	6.59E-98	0.311697915	0.598	0.481	1.45E-93	0
Uvrag	8.87E-98	0.326371488	0.503	0.422	1.95E-93	0
Tut4	9.37E-98	-0.366787274	0.305	0.455	2.06E-93	0
Tmod3	1.26E-97	0.301106872	0.658	0.609	2.77E-93	0
Samsn1	2.77E-97	-0.591379238	0.431	0.574	6.11E-93	0
Cd86	3.24E-97	0.270736305	0.674	0.573	7.14E-93	0
Oip5os1	6.63E-97	-0.270642985	0.272	0.426	1.46E-92	0
Arl6ip1	1.09E-96	-0.423466202	0.761	0.846	2.40E-92	0
Rora	1.55E-96	-0.486604606	0.049	0.139	3.42E-92	0
Lsm5	1.64E-96	-0.278766902	0.426	0.578	3.61E-92	0
H2afy	3.44E-96	0.288165404	0.831	0.785	7.58E-92	0
Ethe1	6.09E-96	0.316402248	0.315	0.223	1.34E-91	0
Gm10076	8.70E-96	-0.278285731	0.484	0.642	1.92E-91	0
Sdc3	9.34E-96	0.294245394	0.686	0.575	2.06E-91	0
Bach1	1.69E-95	0.38290558	0.523	0.436	3.71E-91	0
Plekho1	3.14E-95	0.297661504	0.6	0.503	6.91E-91	0
Ccnd1	4.28E-95	-0.343027149	0.347	0.488	9.43E-91	0
Nol7	6.03E-95	-0.272899962	0.557	0.703	1.33E-90	0
Cd63	7.73E-95	-0.591095184	0.255	0.382	1.70E-90	0
Sestd1	8.00E-95	0.254923039	0.232	0.142	1.76E-90	0
Dram1	1.68E-94	0.271724603	0.214	0.126	3.71E-90	0
Riok1	2.28E-94	-0.253070017	0.181	0.317	5.03E-90	0
Arhgdib	2.44E-94	0.251719171	0.961	0.944	5.37E-90	0
Rrad	3.20E-94	-0.301159001	0.1	0.214	7.05E-90	0
Diaph2	2.74E-93	0.315602508	0.397	0.306	6.03E-89	0
Rin2	5.19E-93	0.30947144	0.354	0.256	1.14E-88	0
Rnf138	5.87E-93	-0.258150972	0.203	0.347	1.29E-88	0
Sgk1	8.35E-93	0.343389857	0.651	0.534	1.84E-88	0
Milr1	9.64E-93	0.289185864	0.495	0.395	2.12E-88	0
Il21r	1.33E-92	-0.266236666	0.298	0.456	2.93E-88	0
Gpx4	1.72E-92	0.269332072	0.875	0.841	3.79E-88	0
Psmd8	4.37E-92	0.297575671	0.748	0.709	9.62E-88	0
Eps8	4.94E-92	0.322716709	0.316	0.22	1.09E-87	0
Myo1c	5.22E-92	0.300685845	0.416	0.329	1.15E-87	0
Arrb2	6.64E-92	-0.25712459	0.497	0.647	1.46E-87	0
Pebp1	1.08E-91	-0.252478095	0.503	0.661	2.37E-87	0
Zmiz1	4.67E-91	0.323258222	0.556	0.492	1.03E-86	0
Etf1	5.35E-91	0.283714152	0.644	0.586	1.18E-86	0
AI504432	6.81E-91	0.27580005	0.423	0.322	1.50E-86	0
Ppfia4	9.75E-91	-0.299878282	0.319	0.461	2.15E-86	0
Prex1	2.19E-90	-0.252823482	0.369	0.533	4.81E-86	0
Rnf213	5.92E-90	0.287608258	0.759	0.701	1.30E-85	0
Ssr3	1.31E-89	0.310416757	0.628	0.574	2.89E-85	0
Tcn2	1.47E-89	0.289759997	0.416	0.323	3.23E-85	0
Cux1	1.47E-89	0.30600669	0.498	0.428	3.23E-85	0
Lpar6	2.66E-89	0.336720618	0.301	0.208	5.86E-85	0
Tubb4b	9.41E-89	-0.437392349	0.324	0.456	2.07E-84	0
Il6ra	1.16E-88	0.289151576	0.409	0.314	2.55E-84	0
Axl	1.65E-88	0.3237205	0.657	0.566	3.63E-84	0
Snrpd1	2.13E-88	-0.27041322	0.523	0.657	4.69E-84	0
Ccl5	2.37E-88	-0.672225527	0.543	0.678	5.23E-84	0
Park7	2.73E-88	-0.256866675	0.601	0.739	6.01E-84	0
Nupr1	6.72E-88	0.3383898	0.416	0.311	1.48E-83	0
Sertad1	8.49E-88	0.300570176	0.522	0.449	1.87E-83	0
Dgat1	1.28E-87	-0.319929353	0.216	0.35	2.82E-83	0
Rai14	1.34E-87	0.255003179	0.237	0.148	2.96E-83	0
Gde1	2.50E-87	0.342259967	0.534	0.467	5.50E-83	0
Prpf4b	2.59E-87	-0.25397344	0.362	0.527	5.71E-83	0
Arhgef1	3.11E-87	-0.260878893	0.302	0.456	6.85E-83	0
Ifngr2	5.58E-87	0.25044783	0.649	0.549	1.23E-82	0
Slc7a2	1.15E-86	0.288715926	0.107	0.045	2.53E-82	0
Hnrnph2	1.32E-86	0.291166881	0.534	0.468	2.90E-82	0
Lair1	1.52E-86	0.256653972	0.702	0.575	3.35E-82	0
B4galnt1	6.63E-86	-0.310218822	0.285	0.425	1.46E-81	0
Peli1	1.46E-85	-0.305540809	0.335	0.488	3.23E-81	0
Rab32	1.52E-85	0.296649759	0.354	0.266	3.34E-81	0
Ankrd12	3.73E-85	-0.250099018	0.22	0.358	8.22E-81	0
Neurl3	4.79E-85	-0.320426144	0.647	0.769	1.05E-80	0
Srxn1	5.34E-85	0.318321066	0.231	0.144	1.18E-80	0
Arpp19	6.47E-85	-0.254968808	0.667	0.781	1.43E-80	0
Gng12	6.92E-85	0.30122884	0.444	0.359	1.52E-80	0
2023-03-05	1.50E-84	0.36934543	0.6	0.551	3.32E-80	0
Aplp2	2.93E-84	0.313744967	0.471	0.394	6.46E-80	0
Noct	4.73E-84	0.260905621	0.248	0.16	1.04E-79	0
Slc7a8	5.62E-84	0.298055001	0.32	0.229	1.24E-79	0
Kras	1.16E-83	0.299958546	0.6	0.547	2.55E-79	0
Pcgf5	1.18E-83	0.27115285	0.492	0.414	2.59E-79	0
Ranbp1	2.02E-83	-0.323429514	0.567	0.679	4.45E-79	0
Naaa	2.14E-83	0.301979893	0.504	0.413	4.71E-79	0
Spty2d1	5.70E-83	0.266740236	0.653	0.59	1.26E-78	0
Ube2a	8.58E-83	0.284417315	0.588	0.534	1.89E-78	0
Cflar	1.67E-82	0.327879378	0.523	0.455	3.68E-78	0
Sri	2.35E-82	-0.259353658	0.645	0.774	5.17E-78	0
Camkk2	2.66E-82	0.261506791	0.224	0.141	5.86E-78	0
Fyb	5.52E-82	-0.30171268	0.79	0.839	1.22E-77	0
Xdh	7.33E-82	0.295410867	0.375	0.285	1.62E-77	0
Tm2d2	1.39E-81	0.317694873	0.585	0.533	3.06E-77	0
Anp32e	3.52E-81	-0.262397527	0.322	0.459	7.75E-77	0
Srrm2	3.75E-81	-0.277136724	0.749	0.847	8.26E-77	0
Fndc3a	5.19E-81	0.352457826	0.512	0.449	1.14E-76	0
Hmgcl	3.78E-80	0.292815433	0.379	0.301	8.33E-76	0
Elf1	4.99E-80	-0.305288328	0.393	0.546	1.10E-75	0
Sra1	1.69E-79	0.286597781	0.618	0.575	3.72E-75	0
Il7r	1.74E-79	-0.536665919	0.146	0.253	3.83E-75	0
Nrip1	2.19E-79	-0.276865026	0.286	0.431	4.84E-75	0
Itgav	4.19E-79	-0.391449944	0.299	0.434	9.24E-75	0
Rab5c	5.91E-79	0.250928881	0.738	0.691	1.30E-74	0
Dleu2	9.78E-79	0.309638212	0.438	0.359	2.15E-74	0
Hmox2	1.61E-78	0.290668102	0.54	0.48	3.55E-74	0
Camk1	1.75E-78	-0.253428541	0.272	0.4	3.86E-74	0
Sptlc2	2.22E-78	0.285736859	0.497	0.433	4.89E-74	0
Ccl12	2.24E-78	-0.67105971	0.265	0.382	4.93E-74	0
Ppp1r15b	4.87E-78	0.300080618	0.404	0.328	1.07E-73	0
Ptpn12	4.87E-78	0.275774707	0.296	0.211	1.07E-73	0
Ugcg	8.23E-78	-0.383036179	0.385	0.518	1.81E-73	0
Casp4	1.43E-77	0.329651384	0.42	0.342	3.16E-73	0
Flot1	1.61E-76	0.281924741	0.327	0.243	3.55E-72	0
Ybx3	2.02E-76	-0.318585284	0.379	0.519	4.45E-72	0
Fbxl5	5.46E-76	0.367462436	0.311	0.232	1.20E-71	0
Ap1s2	1.10E-75	0.3941958	0.471	0.407	2.43E-71	0
Pfkl	1.24E-75	0.280148614	0.379	0.3	2.74E-71	0
Gm34084	1.34E-75	0.369646296	0.389	0.301	2.94E-71	0
Smpdl3b	1.38E-75	0.258721433	0.167	0.095	3.04E-71	0
Rab1a	2.08E-75	0.266768001	0.619	0.571	4.58E-71	0
Nfam1	2.90E-75	0.274169254	0.291	0.21	6.38E-71	0
Myadm	3.84E-75	0.305282542	0.415	0.335	8.47E-71	0
Anxa4	4.95E-75	0.31154271	0.461	0.389	1.09E-70	0
Saraf	5.04E-75	-0.315399456	0.498	0.641	1.11E-70	0
D1Ertd622e	5.91E-75	0.272808399	0.277	0.196	1.30E-70	0
Nfkbie	7.30E-75	0.336646551	0.49	0.418	1.61E-70	0
Grcc10	1.09E-74	-0.269557219	0.707	0.815	2.40E-70	0
Pvr	1.24E-74	0.270621334	0.355	0.271	2.72E-70	0
Tmbim4	2.56E-74	0.25050124	0.647	0.607	5.65E-70	0
Ptpn1	2.62E-74	0.347106946	0.75	0.725	5.78E-70	0
Tnfaip8	2.90E-74	-0.255503529	0.608	0.719	6.40E-70	0
Map2k1	1.64E-73	0.297008947	0.434	0.368	3.61E-69	0
Stard3	2.13E-73	0.277353769	0.371	0.295	4.70E-69	0
Ugp2	5.87E-73	0.281524833	0.394	0.323	1.29E-68	0
Ube2l6	1.09E-72	0.307899036	0.416	0.341	2.39E-68	0
Bsg	1.20E-72	0.26492237	0.8	0.774	2.63E-68	0
Retreg1	1.90E-72	0.279459215	0.435	0.366	4.19E-68	0
Trafd1	2.30E-72	0.306443078	0.605	0.553	5.07E-68	0
2023-03-07	2.39E-72	0.262393678	0.511	0.453	5.26E-68	0
Nab1	2.57E-72	0.263502447	0.436	0.363	5.67E-68	0
Ist1	4.37E-72	0.273496435	0.531	0.471	9.63E-68	0
Rara	7.66E-72	0.258152741	0.321	0.239	1.69E-67	0
Rasa4	8.37E-72	0.28055268	0.438	0.362	1.84E-67	0
Ifit2	8.54E-72	0.619011788	0.405	0.33	1.88E-67	0
Psma5	2.88E-71	0.250273308	0.776	0.742	6.35E-67	0
Vamp4	2.99E-71	0.282000347	0.422	0.354	6.60E-67	0
Trps1	1.20E-70	0.297867184	0.504	0.439	2.65E-66	0
C3ar1	1.50E-69	0.257643597	0.595	0.48	3.31E-65	0
Nsf	1.57E-69	0.295388932	0.337	0.264	3.46E-65	0
Arid5b	2.32E-69	0.274839315	0.484	0.411	5.11E-65	0
Sypl	6.06E-69	0.262663399	0.402	0.333	1.33E-64	0
Phf11d	1.02E-68	0.413613819	0.479	0.407	2.24E-64	0
Tnfrsf12a	1.53E-68	0.256067542	0.322	0.238	3.37E-64	0
Egr1	8.80E-68	-0.287722068	0.191	0.306	1.94E-63	0
Ifngr1	1.02E-67	-0.429155083	0.754	0.844	2.24E-63	0
Irgm1	6.61E-67	0.359532488	0.551	0.498	1.46E-62	0
Ccdc86	1.57E-66	0.297791139	0.488	0.428	3.46E-62	0
Ccl7	3.16E-66	-0.518793182	0.207	0.316	6.97E-62	0
Nabp1	3.62E-66	-0.318278164	0.301	0.422	7.97E-62	0
Wsb1	3.74E-66	0.265321877	0.477	0.414	8.23E-62	0
Plcg2	7.02E-66	0.270311146	0.398	0.332	1.55E-61	0
Anxa6	3.82E-65	-0.267631275	0.293	0.415	8.41E-61	0
Dennd4a	4.22E-65	-0.347197562	0.621	0.733	9.29E-61	0
Jaml	5.75E-65	-0.292226223	0.213	0.321	1.27E-60	0
Rgs10	1.54E-64	-0.309859459	0.758	0.758	3.40E-60	0
Id1	1.71E-64	0.394156203	0.254	0.176	3.76E-60	0
Nmi	8.36E-64	0.301324102	0.574	0.534	1.84E-59	0
Hist1h1e	1.67E-63	-0.506597539	0.22	0.323	3.67E-59	0
Ilrun	2.27E-63	0.274427349	0.473	0.42	5.00E-59	0
Ogfrl1	2.87E-63	0.292317309	0.486	0.424	6.32E-59	0
Gpd2	3.37E-63	0.275898959	0.352	0.279	7.42E-59	0
Adam15	3.50E-63	0.256632855	0.406	0.333	7.71E-59	0
Ddx3x	2.84E-62	0.256129008	0.668	0.635	6.25E-58	0
Cysltr1	1.52E-61	0.262123729	0.381	0.307	3.35E-57	0
Rnf19b	1.53E-61	0.307047994	0.624	0.574	3.37E-57	0
Ankrd37	2.43E-61	0.255558351	0.198	0.128	5.34E-57	0
Scarb2	1.26E-60	0.251793218	0.524	0.473	2.77E-56	0
Spp1	1.74E-60	0.893716216	0.383	0.307	3.82E-56	0
Alas1	6.16E-60	0.333946487	0.313	0.246	1.36E-55	0
Mapk6	6.69E-60	0.25936331	0.332	0.262	1.47E-55	0
Rassf3	1.74E-59	0.262252528	0.411	0.343	3.84E-55	0
Sp100	7.21E-59	0.273218565	0.735	0.72	1.59E-54	0
Camk2d	2.48E-57	0.268193434	0.425	0.359	5.47E-53	0
Gpcpd1	5.43E-56	0.291778064	0.339	0.274	1.20E-51	0
Fam117b	9.75E-55	0.251074205	0.435	0.377	2.15E-50	0
Ube2s	2.06E-54	-0.308168374	0.56	0.66	4.55E-50	0
Xbp1	7.40E-54	0.265216734	0.577	0.544	1.63E-49	0
Tnfaip3	1.47E-53	-0.318212045	0.61	0.73	3.23E-49	0
Usp25	1.94E-53	0.254102565	0.551	0.512	4.28E-49	0
Tuba1a	6.69E-53	-0.335927077	0.242	0.342	1.47E-48	0
Rnf34	1.11E-52	0.258449319	0.351	0.292	2.45E-48	0
H2-DMb2	1.41E-52	-0.305287302	0.088	0.159	3.11E-48	0
Spint1	4.18E-51	0.285027769	0.405	0.343	9.20E-47	0
Prdm1	6.69E-51	0.256515512	0.324	0.256	1.47E-46	0
Errfi1	5.24E-50	0.354957826	0.375	0.317	1.15E-45	0
Map2k3	5.20E-49	0.2527479	0.459	0.418	1.15E-44	0
Azin1	1.91E-48	0.255634488	0.425	0.376	4.20E-44	0
Smchd1	2.16E-48	0.26445944	0.632	0.606	4.76E-44	0
Prrc2c	1.18E-47	-0.256764915	0.666	0.769	2.60E-43	0
Irf8	1.45E-46	-0.449832921	0.644	0.718	3.20E-42	0
Ifih1	1.95E-46	0.317461416	0.46	0.411	4.29E-42	0
Ifit1bl1	5.82E-46	0.365019296	0.14	0.086	1.28E-41	0
Xaf1	4.49E-45	0.252304154	0.65	0.625	9.89E-41	0
Marcksl1	6.76E-45	0.285359645	0.392	0.333	1.49E-40	0
Gadd45g	4.27E-44	0.25476397	0.401	0.34	9.40E-40	0
Lmna	8.34E-44	0.324221399	0.459	0.403	1.84E-39	0
Pcna	1.47E-43	-0.262993073	0.491	0.59	3.24E-39	0
Sdc4	1.56E-43	0.34860821	0.518	0.466	3.45E-39	0
Eif4e	2.05E-43	0.251774253	0.516	0.484	4.51E-39	0
Rpl22l1	1.48E-42	-0.270464784	0.879	0.908	3.25E-38	0
Txnrd1	6.15E-42	0.323513515	0.45	0.418	1.35E-37	0
Trf	7.23E-42	0.347220382	0.48	0.427	1.59E-37	0
Parp14	1.86E-40	0.266577949	0.595	0.569	4.09E-36	0
H2-Ab1	1.97E-39	-0.397277656	0.948	0.92	4.35E-35	0
Cd36	3.88E-39	0.392827556	0.102	0.059	8.54E-35	0
Blvrb	1.29E-38	0.284309046	0.508	0.455	2.84E-34	0
Stxbp3	1.38E-38	0.268270759	0.388	0.343	3.05E-34	0
Basp1	2.24E-38	0.288467795	0.741	0.669	4.94E-34	0
Stat3	5.70E-38	-0.281107333	0.594	0.692	1.26E-33	0
Gzma	1.55E-37	-2.129047806	0.057	0.107	3.42E-33	0
Gzmc	2.62E-34	-1.956186706	0.071	0.121	5.76E-30	0
Phlda1	4.05E-34	0.288603187	0.355	0.307	8.92E-30	0
Gm26917	5.85E-34	-0.332694933	0.218	0.307	1.29E-29	0
Tmem123	1.72E-33	-0.263465593	0.441	0.557	3.78E-29	0
Ifit1	9.66E-33	0.415903495	0.351	0.302	2.13E-28	0
Maf	3.48E-31	-0.343225555	0.356	0.434	7.67E-27	0
H2-Aa	7.57E-31	-0.317736558	0.94	0.914	1.67E-26	0
Clec4a2	3.24E-29	-0.288644696	0.402	0.454	7.14E-25	0
Tuba1b	7.15E-28	-0.484147116	0.69	0.721	1.57E-23	0
Apoe	1.48E-26	-0.278517783	0.978	0.908	3.27E-22	0
Ifi213	2.97E-26	0.271305278	0.462	0.438	6.54E-22	0
Cd74	1.37E-24	-0.414293408	0.973	0.926	3.03E-20	0
Ifit3	3.18E-24	0.423384247	0.447	0.414	7.01E-20	0
Cmpk2	3.87E-23	0.334249568	0.185	0.146	8.52E-19	0
Prdx1	1.28E-20	0.501666039	0.921	0.889	2.82E-16	0
Adgre1	3.56E-20	-0.284534214	0.49	0.505	7.85E-16	0
Phf11b	4.04E-17	0.292836316	0.66	0.676	8.90E-13	0
Ccl3	1.10E-16	-0.387605987	0.316	0.376	2.43E-12	0
Ifitm1	2.70E-16	-0.642946628	0.285	0.231	5.96E-12	0
Cxcl10	7.73E-10	0.703462876	0.42	0.404	1.70E-05	0
Cxcl9	0.000516403	0.382755824	0.314	0.353	1	0
Il1b.1	0	1.051809122	0.968	0.719	0	1
H2-Aa.1	0	1.044106412	0.996	0.902	0	1
H2-Ab1.1	0	1.028449155	0.997	0.91	0	1
H2-Eb1.1	0	1.000986639	0.994	0.874	0	1
Apoe.1	0	0.994892032	0.997	0.908	0	1
Lgmn	0	0.983891831	0.992	0.693	0	1
Mafb.1	0	0.952226704	0.952	0.6	0	1
Fcgr2b.1	0	0.87983531	0.979	0.651	0	1
Cd74.1	0	0.857660552	1	0.922	0	1
Il1rn.1	0	0.844868235	0.731	0.411	0	1
Cxcl16	0	0.836703	0.992	0.679	0	1
Ccl12.1	0	0.823570329	0.58	0.299	0	1
Ccrl2.1	0	0.819099678	0.916	0.626	0	1
Cd14.1	0	0.785035952	0.978	0.718	0	1
H2-DMb1	0	0.777413148	0.961	0.63	0	1
Tgfbi.1	0	0.756662664	0.997	0.718	0	1
Cd300c2	0	0.749266983	0.963	0.637	0	1
C1qb.1	0	0.746546864	0.933	0.66	0	1
Tlr2.1	0	0.734998802	0.914	0.596	0	1
Ms4a6c.1	0	0.726095647	0.991	0.713	0	1
Nlrp3.1	0	0.715401315	0.818	0.496	0	1
Csf1r.1	0	0.713591227	0.974	0.647	0	1
Ly86	0	0.710639841	0.992	0.714	0	1
Cyp4f18.1	0	0.705727527	0.903	0.545	0	1
Cdkn1a.1	0	0.698416522	0.949	0.703	0	1
Cd83	0	0.6904038	0.868	0.563	0	1
Thbs1.1	0	0.68669158	0.864	0.542	0	1
Gatm	0	0.685100503	0.905	0.596	0	1
Ptgs2.1	0	0.683803138	0.638	0.354	0	1
C1qa.1	0	0.683317878	0.915	0.611	0	1
Ctss.1	0	0.675692139	1	0.933	0	1
Sgk1.1	0	0.665069189	0.771	0.512	0	1
Nfe2l2.1	0	0.662806116	0.938	0.689	0	1
Cybb.1	0	0.653363883	0.971	0.675	0	1
Ier3.1	0	0.645795729	0.838	0.545	0	1
Lst1	0	0.645130362	0.976	0.675	0	1
Vegfa.1	0	0.64193769	0.836	0.592	0	1
Axl.1	0	0.635067498	0.858	0.523	0	1
Rab7b.1	0	0.633295091	0.773	0.446	0	1
Aif1	0	0.63097374	0.992	0.703	0	1
Selenop	0	0.619610926	0.807	0.486	0	1
Fcgr3.1	0	0.617730473	0.96	0.643	0	1
Lair1.1	0	0.614322421	0.876	0.541	0	1
C1qc.1	0	0.607637694	0.918	0.581	0	1
Klf4.1	0	0.605402048	0.89	0.647	0	1
Fth1.1	0	0.604414436	1	1	0	1
Trem2	0	0.600305389	0.858	0.52	0	1
Osm.1	0	0.598541745	0.783	0.478	0	1
Ctsz.1	0	0.593923854	0.993	0.782	0	1
Plaur.1	0	0.573235657	0.901	0.589	0	1
Ifrd1.1	0	0.564117626	0.945	0.788	0	1
Tent5c	0	0.555880108	0.688	0.432	0	1
Ppfia4.1	0	0.555784581	0.666	0.369	0	1
Fcgr1.1	0	0.552507617	0.944	0.619	0	1
Ly6a	0	0.547066688	0.989	0.884	0	1
Npc2.1	0	0.544919619	0.999	0.941	0	1
Fcgr4	0	0.543270252	0.911	0.56	0	1
H2-DMa.1	0	0.543210997	0.976	0.719	0	1
Tmem176b.1	0	0.543034718	0.795	0.471	0	1
Cxcl2.1	0	0.540974854	0.866	0.662	0	1
Cfb.1	0	0.54095837	0.859	0.518	0	1
Dusp1.1	0	0.539460835	0.988	0.869	0	1
Gm34084.1	0	0.5305281	0.534	0.271	0	1
Ctsh.1	0	0.526828244	0.988	0.731	0	1
Cebpa	0	0.526106228	0.616	0.343	0	1
Fos.1	0	0.523766698	0.993	0.901	0	1
Ets2.1	0	0.521603256	0.864	0.599	0	1
Plek.1	0	0.521590652	0.965	0.815	0	1
Mmp14	0	0.520237926	0.686	0.382	0	1
C3ar1.1	0	0.520019702	0.763	0.446	0	1
Slc15a3.1	0	0.517731991	0.886	0.614	0	1
Grn	0	0.516558902	0.983	0.743	0	1
Atp6v0c.1	0	0.510614287	0.995	0.906	0	1
Rgs10.1	0	0.50862645	0.944	0.713	0	1
Ifi207.1	0	0.50548502	0.872	0.588	0	1
Zfp36.1	0	0.504515985	0.987	0.827	0	1
Ifnar2	0	0.501955294	0.881	0.654	0	1
Efhd2	0	0.500766014	0.977	0.849	0	1
Gpr35.1	0	0.497472248	0.691	0.407	0	1
Unc93b1	0	0.493947725	0.968	0.712	0	1
Ms4a4c.1	0	0.493840414	0.967	0.737	0	1
Ccr1.1	0	0.487051141	0.758	0.448	0	1
Clec4a3	0	0.486523811	0.76	0.452	0	1
Snx5	0	0.486039635	0.892	0.712	0	1
Itgb5	0	0.480520929	0.736	0.435	0	1
Mcl1.1	0	0.476284789	0.997	0.936	0	1
Tpd52.1	0	0.468625202	0.916	0.666	0	1
Ucp2.1	0	0.468585778	0.984	0.878	0	1
Adgre1.1	0	0.468228656	0.77	0.437	0	1
Spon1	0	0.466062542	0.431	0.192	0	1
Ctsc.1	0	0.454685044	0.99	0.828	0	1
Irf7.1	0	0.451743817	0.963	0.788	0	1
Ms4a7.1	0	0.451733214	0.883	0.486	0	1
Ccr2.1	0	0.446102668	0.841	0.543	0	1
Lpcat2	0	0.445875858	0.742	0.465	0	1
Ms4a6d.1	0	0.441369762	0.941	0.67	0	1
Cebpb.1	0	0.434030202	0.996	0.886	0	1
Ftl1.1	0	0.430508521	0.999	0.969	0	1
Ifi204.1	0	0.429573724	0.921	0.656	0	1
Marcks.1	0	0.427624745	0.814	0.504	0	1
Sdcbp.1	0	0.427300264	0.975	0.836	0	1
Hexb	0	0.411934708	0.927	0.664	0	1
Ubc.1	0	0.404918356	0.997	0.98	0	1
Slamf9.1	0	0.400698888	0.762	0.444	0	1
Apoc2.1	0	0.397782874	0.725	0.415	0	1
Cd72.1	0	0.383107468	0.881	0.534	0	1
Itm2b	0	0.36892483	0.999	0.985	0	1
mt-Co3	0	-0.475151634	0.998	0.997	0	1
Myl6	0	-0.591837152	0.982	0.983	0	1
Sept1.1	0	-0.752571431	0.016	0.241	0	1
Ltb.1	0	-0.999407835	0.028	0.255	0	1
Gimap4.1	0	-1.148860277	0.034	0.281	0	1
Thy1.1	0	-1.151950956	0.026	0.265	0	1
Tmsb10	0	-1.176397734	0.964	0.975	0	1
Anxa2.1	0	-1.176422425	0.533	0.74	0	1
Crip1.1	0	-1.225800467	0.852	0.894	0	1
Ctsw.1	0	-1.241971806	0.033	0.268	0	1
Tnfrsf18.1	0	-1.264308183	0.05	0.303	0	1
Ets1.1	0	-1.266556338	0.06	0.333	0	1
Ptprcap.1	0	-1.28717277	0.03	0.298	0	1
S100a10.1	0	-1.339499318	0.695	0.823	0	1
Sh2d2a.1	0	-1.406420443	0.052	0.302	0	1
Cd3e.1	0	-1.474587169	0.03	0.256	0	1
Il2rb.1	0	-1.597653435	0.074	0.327	0	1
S100a4.1	0	-1.677409586	0.654	0.751	0	1
Klrd1.1	0	-1.723707508	0.083	0.344	0	1
Trbc2.1	0	-1.973696651	0.064	0.304	0	1
Ctla2a.1	0	-2.154277259	0.112	0.364	0	1
Cd3g.1	0	-2.259382789	0.051	0.279	0	1
Nkg7.1	0	-2.690020824	0.099	0.339	0	1
Ifi30.1	5.13E-308	0.475983441	0.984	0.782	1.13E-303	1
Socs3	9.82E-307	0.526319469	0.842	0.616	2.16E-302	1
Pla2g7.1	5.06E-306	0.478085267	0.664	0.386	1.12E-301	1
Sdc3.1	1.26E-305	0.457005703	0.814	0.55	2.78E-301	1
Lamp2.1	8.41E-305	0.424524804	0.927	0.715	1.85E-300	1
Ctsl.1	2.30E-303	0.448739568	0.826	0.551	5.06E-299	1
Pld4	2.50E-303	0.415176575	0.935	0.638	5.50E-299	1
Sdc4.1	4.05E-301	0.552718133	0.692	0.427	8.93E-297	1
Cd3d.1	2.78E-300	-1.879904921	0.055	0.28	6.13E-296	1
Scimp	4.50E-300	0.47024333	0.699	0.436	9.92E-296	1
Trac.1	2.25E-299	-1.437532389	0.048	0.272	4.95E-295	1
Psap.1	1.30E-298	0.476358243	1	0.876	2.86E-294	1
Cxcr4.1	8.85E-298	0.486801215	0.855	0.624	1.95E-293	1
Tnfrsf9.1	3.79E-297	-1.338838921	0.048	0.271	8.34E-293	1
Fcer1g	1.94E-294	0.419171412	1	0.875	4.26E-290	1
Gimap3.1	6.01E-294	-0.909247668	0.026	0.243	1.32E-289	1
Lck.1	7.89E-294	-0.722030928	0.018	0.231	1.74E-289	1
S100a6.1	1.46E-292	-1.232575696	0.917	0.888	3.21E-288	1
Asah1	7.78E-292	0.434507501	0.837	0.601	1.71E-287	1
Skap1.1	1.08E-291	-0.741124743	0.018	0.23	2.39E-287	1
Slc29a3	7.40E-290	0.433600422	0.633	0.38	1.63E-285	1
Lamp1.1	1.77E-289	0.404969457	0.971	0.791	3.90E-285	1
Cttnbp2nl	1.07E-287	0.457711666	0.697	0.438	2.36E-283	1
Picalm.1	4.18E-286	0.416086875	0.964	0.799	9.21E-282	1
Cd2.1	3.12E-281	-0.981738395	0.022	0.229	6.88E-277	1
Ctsb	2.17E-277	0.402763234	0.987	0.847	4.78E-273	1
Mpeg1.1	3.19E-277	0.414124025	0.959	0.678	7.03E-273	1
Gimap1.1	7.24E-277	-0.682205844	0.013	0.213	1.60E-272	1
Gimap6.1	1.07E-276	-0.833622876	0.024	0.23	2.36E-272	1
Gngt2	1.72E-276	0.390462684	0.907	0.664	3.79E-272	1
P2ry10.1	2.23E-276	-0.740236777	0.086	0.315	4.92E-272	1
Rac2.1	5.45E-275	-0.737555572	0.772	0.836	1.20E-270	1
mt-Atp6.1	2.52E-274	-0.414476158	0.998	0.997	5.55E-270	1
Zeb2.1	8.14E-273	0.419553138	0.888	0.645	1.79E-268	1
Ablim1.1	5.85E-272	-0.650846919	0.017	0.218	1.29E-267	1
Ms4a4b.1	1.88E-267	-1.830644188	0.16	0.371	4.15E-263	1
Plbd1.1	2.41E-264	0.414047916	0.926	0.651	5.30E-260	1
Gm19585.1	6.07E-264	-0.74336537	0.014	0.208	1.34E-259	1
Dab2	7.40E-264	0.449240075	0.769	0.501	1.63E-259	1
Itk.1	3.41E-263	-0.737071659	0.023	0.221	7.51E-259	1
Calm1.1	1.05E-262	0.31323906	0.998	0.99	2.31E-258	1
Jdp2	1.03E-261	0.504210638	0.736	0.505	2.27E-257	1
Serpinb6b.1	3.56E-261	-0.967245342	0.024	0.221	7.85E-257	1
Icos.1	1.74E-259	-1.114591211	0.028	0.225	3.84E-255	1
Lyn.1	6.09E-259	0.392360339	0.942	0.708	1.34E-254	1
Lacc1	3.85E-257	0.40551031	0.546	0.314	8.47E-253	1
Tmem176a.1	5.11E-257	0.429416838	0.684	0.411	1.13E-252	1
Tmsb4x	4.55E-254	-0.308321602	1	1	1.00E-249	1
Rab20.1	6.12E-254	0.404183527	0.627	0.383	1.35E-249	1
Gm6377	9.94E-253	0.440076188	0.566	0.335	2.19E-248	1
Rnase4	1.69E-252	0.431191555	0.603	0.352	3.73E-248	1
Plin2.1	1.75E-252	0.442420735	0.816	0.6	3.85E-248	1
S100a11.1	8.94E-252	-0.822652026	0.865	0.866	1.97E-247	1
Sirpa	3.76E-250	0.407418621	0.75	0.497	8.28E-246	1
Pglyrp1.1	8.86E-249	-0.629917926	0.012	0.197	1.95E-244	1
Ptpn22.1	4.38E-247	-0.825234403	0.159	0.372	9.66E-243	1
Sat1.1	2.74E-246	0.39575736	0.967	0.84	6.03E-242	1
Plekho2.1	1.25E-245	0.422216155	0.732	0.514	2.75E-241	1
Gimap5.1	4.77E-241	-0.638128543	0.016	0.197	1.05E-236	1
Tob2	4.36E-240	0.472435496	0.736	0.535	9.62E-236	1
Serinc3	4.21E-239	0.354877343	0.975	0.903	9.28E-235	1
Pim1.1	1.13E-238	0.346669434	0.971	0.809	2.50E-234	1
Tmem119	2.78E-238	0.43015007	0.486	0.257	6.13E-234	1
Basp1.1	6.74E-238	0.413791121	0.888	0.638	1.49E-233	1
Irf2bp2.1	8.43E-238	0.407345388	0.853	0.649	1.86E-233	1
Cd28.1	7.22E-237	-0.67296075	0.015	0.193	1.59E-232	1
Cstb.1	8.56E-237	0.305051709	0.962	0.824	1.89E-232	1
Apobec1	2.78E-236	0.371393561	0.6	0.357	6.12E-232	1
Klra2.1	3.00E-235	0.37517921	0.759	0.489	6.61E-231	1
Hck	1.14E-232	0.373339211	0.789	0.535	2.52E-228	1
Ly6e	1.28E-232	0.3225574	0.999	0.964	2.83E-228	1
Cst7.1	1.38E-232	-0.710448067	0.051	0.241	3.04E-228	1
Lat.1	7.37E-230	-0.655345514	0.019	0.195	1.62E-225	1
Gns	1.22E-229	0.369374319	0.746	0.511	2.69E-225	1
Serpinb9.1	7.64E-229	-0.99670379	0.104	0.303	1.68E-224	1
Slfn5.1	7.28E-228	0.324892379	0.81	0.56	1.60E-223	1
Ctsa	8.41E-228	0.383886137	0.87	0.677	1.85E-223	1
Gzmb.1	7.69E-227	-2.571849653	0.144	0.338	1.69E-222	1
Hspa8	6.19E-226	0.285256498	0.999	0.99	1.36E-221	1
Ncf2.1	4.65E-223	0.341386137	0.809	0.568	1.03E-218	1
Ifi211.1	8.71E-222	0.357868293	0.803	0.563	1.92E-217	1
Tcirg1.1	3.34E-221	0.35648883	0.696	0.473	7.36E-217	1
Pirb.1	1.73E-220	0.354198564	0.681	0.445	3.81E-216	1
Gpr65	3.02E-220	0.444017932	0.822	0.629	6.66E-216	1
Bach1.1	1.55E-219	0.40756996	0.636	0.413	3.42E-215	1
Ppp1r16b.1	8.18E-219	-0.487938359	0.013	0.179	1.80E-214	1
Ctla4.1	9.90E-219	-1.153864372	0.055	0.236	2.18E-214	1
Hexa	4.91E-218	0.354223371	0.805	0.574	1.08E-213	1
Klre1.1	6.54E-218	-0.864844236	0.025	0.196	1.44E-213	1
Trbc1.1	2.64E-217	-1.513696553	0.051	0.23	5.82E-213	1
Actg1.1	1.07E-216	-0.477733434	0.998	0.995	2.36E-212	1
C3.1	1.34E-216	0.403405105	0.609	0.367	2.95E-212	1
Hopx	1.55E-216	-0.884761097	0.218	0.41	3.41E-212	1
Atp2b1.1	8.33E-216	0.376024403	0.903	0.74	1.84E-211	1
Creb5	1.64E-212	0.36364779	0.579	0.354	3.61E-208	1
Gimap7.1	3.62E-212	-0.583656296	0.009	0.168	7.97E-208	1
Rgs16.1	1.06E-211	-0.927330705	0.03	0.2	2.34E-207	1
mt-Co2	2.91E-210	-0.302407852	0.999	0.997	6.40E-206	1
Cd86.1	7.22E-210	0.375612178	0.777	0.555	1.59E-205	1
Cd8b1.1	1.03E-209	-1.36327709	0.024	0.189	2.28E-205	1
Cd68.1	1.93E-209	0.353200732	0.849	0.597	4.25E-205	1
Lsp1	3.72E-208	-0.848889161	0.526	0.649	8.19E-204	1
Ifngr2.1	7.44E-208	0.368013824	0.752	0.53	1.64E-203	1
Cx3cr1.1	1.38E-207	0.353248228	0.711	0.457	3.04E-203	1
Ptafr.1	2.06E-207	0.350927955	0.482	0.271	4.53E-203	1
Pdcd1.1	4.56E-207	-0.869284839	0.019	0.18	1.01E-202	1
Cmklr1	1.04E-206	0.308148218	0.404	0.21	2.30E-202	1
Rabgef1.1	2.05E-206	0.370784773	0.602	0.389	4.52E-202	1
P2rx4	2.54E-205	0.355513951	0.633	0.416	5.59E-201	1
mt-Cytb.1	4.27E-205	-0.415758378	0.987	0.984	9.40E-201	1
Ier5l.1	8.93E-205	-0.630178618	0.053	0.229	1.97E-200	1
Trf.1	2.05E-204	0.405509653	0.615	0.398	4.52E-200	1
Trib1.1	1.14E-203	0.379109517	0.697	0.477	2.50E-199	1
Csf2rb.1	5.32E-203	0.332787543	0.749	0.506	1.17E-198	1
Rpsa.1	1.67E-202	-0.47342453	1	0.996	3.68E-198	1
Klrc1.1	1.80E-202	-0.659520677	0.013	0.169	3.98E-198	1
Cd8a.1	1.86E-202	-1.417285483	0.038	0.204	4.09E-198	1
Gnas	4.01E-202	-0.482745844	0.868	0.903	8.83E-198	1
Dut.1	9.66E-202	-0.69140845	0.113	0.298	2.13E-197	1
Kctd12	8.47E-201	0.393690898	0.744	0.534	1.87E-196	1
Zfp703	3.28E-199	0.426006229	0.517	0.318	7.23E-195	1
Spn.1	5.80E-199	-0.459022619	0.081	0.266	1.28E-194	1
Pde4b.1	6.70E-199	0.408173902	0.762	0.573	1.48E-194	1
Zap70.1	3.98E-198	-0.433779483	0.012	0.165	8.78E-194	1
Ifitm3.1	1.78E-197	0.302222629	0.998	0.868	3.92E-193	1
Clic4.1	4.02E-197	0.34961102	0.821	0.626	8.85E-193	1
Igflr1.1	1.04E-196	-0.537893072	0.017	0.172	2.29E-192	1
Cd300lf.1	2.68E-196	0.324737517	0.704	0.471	5.91E-192	1
Erp29.1	4.50E-196	0.330330294	0.955	0.813	9.91E-192	1
Pik3ap1	1.46E-195	0.370653541	0.775	0.568	3.21E-191	1
Bcl2a1b.1	2.48E-194	0.379011123	0.921	0.754	5.46E-190	1
Hcst.1	1.36E-193	-1.118094643	0.382	0.531	3.00E-189	1
Atf3.1	2.79E-193	0.430910367	0.865	0.644	6.14E-189	1
Arl4c.1	3.44E-193	0.354786893	0.836	0.652	7.58E-189	1
Zfp36l1	9.24E-193	0.421012679	0.83	0.665	2.04E-188	1
Ntpcr.1	1.20E-192	0.326477763	0.639	0.412	2.65E-188	1
Evi2a	5.63E-192	0.37537464	0.707	0.51	1.24E-187	1
Prf1.1	6.31E-192	-0.84349857	0.013	0.162	1.39E-187	1
Spi1.1	1.89E-191	0.324360978	0.876	0.627	4.16E-187	1
Tgif1	3.47E-191	0.360631993	0.741	0.541	7.65E-187	1
Snx18.1	1.75E-190	0.35457984	0.72	0.528	3.85E-186	1
Got1	1.86E-190	0.347668159	0.819	0.628	4.10E-186	1
Shisa5	2.85E-190	-0.693411783	0.843	0.887	6.29E-186	1
Slc11a1	1.36E-188	0.362034622	0.652	0.42	2.99E-184	1
Ly6i.1	1.63E-188	0.309582521	0.487	0.275	3.59E-184	1
Gusb	1.79E-188	0.356624404	0.688	0.49	3.94E-184	1
Ndfip1.1	3.84E-188	-0.760346085	0.596	0.702	8.46E-184	1
BC028528.1	4.02E-188	0.325140485	0.665	0.442	8.86E-184	1
Ccnd1.1	2.25E-187	0.39240451	0.635	0.41	4.97E-183	1
Fyn.1	3.40E-187	-0.463180543	0.184	0.382	7.48E-183	1
Ang	2.11E-186	0.31928641	0.375	0.197	4.64E-182	1
Spint2.1	2.61E-185	-0.320209726	0.008	0.15	5.75E-181	1
Cxcr6.1	2.95E-185	-0.745317603	0.014	0.158	6.49E-181	1
Zfas1	5.63E-185	0.504556783	0.824	0.689	1.24E-180	1
Calhm6	2.11E-183	0.413222989	0.536	0.336	4.65E-179	1
Rps15a.1	7.53E-183	-0.585551641	0.999	0.996	1.66E-178	1
Nampt.1	2.48E-182	0.340495424	0.822	0.635	5.47E-178	1
Pdcd4.1	3.59E-182	-0.846509688	0.217	0.394	7.92E-178	1
Plp2	6.10E-182	-0.375824349	0.123	0.309	1.34E-177	1
Arrb2.1	2.68E-181	0.342222809	0.769	0.573	5.91E-177	1
Bcl2.1	3.62E-181	-0.8462169	0.117	0.289	7.98E-177	1
Selplg.1	1.91E-180	-0.555109277	0.73	0.803	4.22E-176	1
Satb1.1	4.82E-180	-0.494864477	0.019	0.165	1.06E-175	1
Ccr5	2.95E-179	0.352697016	0.824	0.634	6.50E-175	1
Hist1h1e.1	4.15E-179	-0.79503302	0.154	0.333	9.14E-175	1
Syk.1	4.97E-179	0.312984497	0.648	0.439	1.09E-174	1
Ndel1.1	1.08E-177	0.348387619	0.758	0.574	2.39E-173	1
Nfil3.1	1.84E-177	0.345393606	0.771	0.587	4.06E-173	1
Cd27.1	7.97E-177	-0.461320613	0.014	0.154	1.76E-172	1
Ndufa4	8.98E-177	-0.597852963	0.569	0.685	1.98E-172	1
Ms4a6b.1	7.47E-175	0.317164077	0.949	0.832	1.65E-170	1
Lgals3bp	1.86E-174	0.330484096	0.909	0.77	4.10E-170	1
mt-Co1	4.90E-174	-0.288963583	1	0.998	1.08E-169	1
C5ar1.1	1.15E-173	0.323378098	0.523	0.318	2.53E-169	1
Il18bp	2.13E-173	0.339722628	0.513	0.319	4.68E-169	1
Cyba.1	4.67E-173	0.268585467	0.996	0.962	1.03E-168	1
Ikzf2.1	1.52E-172	-1.016317347	0.036	0.184	3.36E-168	1
Tes	4.81E-172	-0.513548054	0.292	0.472	1.06E-167	1
Cd6.1	1.06E-171	-0.514257847	0.012	0.147	2.34E-167	1
Rel	1.99E-170	0.318536925	0.833	0.664	4.39E-166	1
Tmem106a	3.38E-170	0.319508158	0.588	0.389	7.46E-166	1
Hmgb1.1	1.83E-169	-0.620635362	0.9	0.897	4.02E-165	1
Pkp3.1	2.94E-169	-0.433898044	0.042	0.193	6.48E-165	1
Nfkbie.1	1.64E-168	0.385556517	0.585	0.399	3.61E-164	1
Slamf7.1	3.46E-167	0.380578233	0.669	0.482	7.61E-163	1
Ppia.1	6.25E-167	-0.337024889	0.998	0.992	1.38E-162	1
Nrros	1.34E-166	0.334721359	0.539	0.354	2.94E-162	1
Txn1.1	1.07E-165	-0.42292763	0.958	0.956	2.35E-161	1
Mertk	2.99E-165	0.263267473	0.299	0.147	6.59E-161	1
Rpl22l1.1	3.46E-165	-0.496932843	0.89	0.903	7.63E-161	1
Tgfbr1	5.72E-165	0.308558266	0.571	0.368	1.26E-160	1
Lag3.1	1.39E-164	-0.529659158	0.023	0.161	3.05E-160	1
Tcf4	1.46E-164	0.31653082	0.681	0.482	3.21E-160	1
Gimap9.1	1.79E-164	-0.384883715	0.011	0.141	3.94E-160	1
Pla2g15	2.54E-164	0.272907376	0.39	0.216	5.59E-160	1
Nr4a1.1	2.86E-163	0.343880249	0.81	0.633	6.29E-159	1
Slc30a1	3.07E-163	0.316580464	0.328	0.172	6.77E-159	1
Ptms.1	3.47E-163	0.318701537	0.884	0.717	7.64E-159	1
Inpp4b.1	3.52E-162	-0.461282735	0.048	0.196	7.76E-158	1
Txk.1	3.92E-162	-0.69008865	0.03	0.168	8.64E-158	1
Sh2d1a.1	7.74E-162	-0.348858199	0.005	0.13	1.70E-157	1
Zc3h12a	8.62E-162	0.362308156	0.603	0.416	1.90E-157	1
Oasl2.1	1.28E-161	0.269180951	0.747	0.528	2.82E-157	1
Acot7.1	9.61E-161	-0.342438981	0.092	0.256	2.12E-156	1
Smim3.1	1.05E-160	0.325236062	0.689	0.503	2.32E-156	1
Tyrobp.1	1.32E-160	0.33002741	0.999	0.837	2.91E-156	1
Nfkbiz	1.75E-160	0.36035206	0.682	0.488	3.85E-156	1
Cd247.1	4.73E-160	-0.348933023	0.008	0.132	1.04E-155	1
F11r	2.31E-159	0.297230844	0.596	0.392	5.09E-155	1
Hist1h4d.1	8.22E-159	-0.699171623	0.182	0.35	1.81E-154	1
Bri3.1	2.45E-158	0.314860585	0.915	0.783	5.39E-154	1
Cnn2.1	5.59E-158	-0.526047287	0.305	0.466	1.23E-153	1
Rpl13a.1	3.85E-157	-0.451024863	0.999	0.995	8.48E-153	1
Kdm6b.1	2.49E-156	0.333689659	0.759	0.584	5.50E-152	1
Gpr68.1	2.15E-155	-0.316271176	0.01	0.134	4.73E-151	1
Mfsd1	6.58E-155	0.296842041	0.595	0.409	1.45E-150	1
Bst2	1.20E-154	0.278665337	0.987	0.903	2.64E-150	1
Cwc25	3.65E-153	0.505083924	0.564	0.4	8.04E-149	1
Cd300a	8.55E-153	0.288788949	0.49	0.306	1.88E-148	1
Ccnd3	3.61E-152	-0.417937822	0.224	0.399	7.96E-148	1
Gem.1	3.78E-152	-0.443229544	0.023	0.152	8.34E-148	1
Grasp	1.30E-151	0.344489478	0.514	0.33	2.85E-147	1
Stk38l	1.36E-151	0.291629383	0.347	0.192	2.99E-147	1
Rpl21.1	2.35E-151	-0.301047374	0.998	0.994	5.17E-147	1
Ncf1.1	7.99E-151	0.2910252	0.743	0.542	1.76E-146	1
Plekho1.1	9.65E-151	0.304170288	0.686	0.488	2.13E-146	1
Arap2.1	4.76E-150	-0.346406756	0.018	0.144	1.05E-145	1
Sirpb1c.1	8.19E-150	0.276441563	0.519	0.326	1.80E-145	1
Sla2.1	1.71E-149	-0.308342402	0.008	0.125	3.76E-145	1
Rnf130	1.19E-146	0.295001509	0.804	0.631	2.62E-142	1
Slc25a4.1	2.42E-146	-0.459932383	0.401	0.547	5.32E-142	1
Csf2ra.1	4.87E-146	0.313563924	0.667	0.48	1.07E-141	1
Pclaf.1	5.23E-146	-0.787930387	0.031	0.16	1.15E-141	1
Smc4.1	5.25E-146	-0.595328112	0.224	0.381	1.16E-141	1
Ndufa13.1	6.22E-146	-0.333846635	0.902	0.916	1.37E-141	1
Tnfrsf1a.1	2.34E-145	0.268002687	0.69	0.498	5.16E-141	1
Isg15.1	4.04E-145	0.278454469	0.877	0.729	8.89E-141	1
Ifng.1	1.44E-144	-0.649573678	0.016	0.135	3.18E-140	1
Rrbp1.1	1.50E-144	0.267763409	0.962	0.841	3.31E-140	1
AB124611.1	7.31E-144	0.303117865	0.645	0.461	1.61E-139	1
Tle5.1	8.54E-144	-0.459112883	0.671	0.742	1.88E-139	1
Prdx6.1	1.28E-142	-0.590410018	0.731	0.79	2.81E-138	1
Cyfip1.1	1.98E-142	0.294578195	0.767	0.593	4.36E-138	1
Sec11c	2.12E-142	-0.448763993	0.625	0.712	4.67E-138	1
Stmn1.1	2.66E-142	-1.244471713	0.151	0.295	5.85E-138	1
Sept6.1	3.83E-142	-0.371279382	0.105	0.26	8.44E-138	1
Tmem86a	4.21E-142	0.253226718	0.436	0.261	9.29E-138	1
Hip1r.1	7.47E-142	-0.277212734	0.015	0.133	1.65E-137	1
Tnfaip2.1	7.65E-142	0.328772585	0.523	0.337	1.69E-137	1
Camk1.1	2.24E-141	0.254220181	0.521	0.332	4.94E-137	1
Gm8369.1	5.40E-141	-0.476714863	0.037	0.165	1.19E-136	1
S100a13	6.59E-141	-0.458679654	0.654	0.74	1.45E-136	1
Rbm3	2.14E-140	-0.341036248	0.974	0.966	4.72E-136	1
Pltp.1	2.50E-140	0.31713405	0.499	0.318	5.50E-136	1
Pgk1.1	6.04E-140	-0.590922333	0.8	0.828	1.33E-135	1
Glipr2	7.81E-140	-0.449349428	0.13	0.286	1.72E-135	1
Cd96.1	9.76E-140	-0.283849033	0.004	0.113	2.15E-135	1
Mrc1	1.68E-139	0.361163042	0.361	0.205	3.70E-135	1
Rabgap1l.1	2.37E-139	-0.355788815	0.041	0.171	5.22E-135	1
N4bp1	7.53E-139	0.294707899	0.681	0.515	1.66E-134	1
Lockd.1	1.15E-138	-0.269980814	0.013	0.128	2.53E-134	1
Acap1.1	1.20E-138	-0.275217636	0.023	0.144	2.65E-134	1
Rnf125.1	2.35E-138	-0.324420496	0.018	0.135	5.17E-134	1
Atp13a2	1.13E-137	0.270662154	0.456	0.288	2.49E-133	1
Btg2	1.51E-137	0.335875706	0.952	0.879	3.33E-133	1
2023-09-11	4.33E-137	-0.379469906	0.11	0.261	9.53E-133	1
Tctex1d2	4.72E-137	0.278571408	0.486	0.319	1.04E-132	1
Lrrc25	1.06E-136	0.263033584	0.511	0.33	2.32E-132	1
Phf11d.1	2.30E-136	0.301009038	0.573	0.389	5.07E-132	1
Spint1.1	9.03E-136	0.266856073	0.502	0.324	1.99E-131	1
Ncf4.1	1.02E-135	0.274789233	0.823	0.67	2.25E-131	1
Stat4.1	1.87E-135	-0.498334477	0.11	0.256	4.12E-131	1
Rin2.1	3.61E-135	0.277415746	0.41	0.248	7.95E-131	1
Psip1.1	9.71E-135	-0.345333108	0.11	0.262	2.14E-130	1
Plaat3.1	5.11E-134	-0.440862558	0.519	0.637	1.13E-129	1
Gla	9.02E-134	0.274039406	0.441	0.277	1.99E-129	1
Adap2	1.47E-133	0.252243271	0.433	0.269	3.23E-129	1
Lrp1.1	1.89E-133	0.261688574	0.582	0.388	4.16E-129	1
Atp6v0b.1	2.19E-133	0.25178297	0.927	0.799	4.82E-129	1
Pvr.1	6.82E-133	0.284450492	0.418	0.261	1.50E-128	1
Mki67.1	8.11E-133	-0.629364115	0.047	0.173	1.79E-128	1
Birc5.1	1.99E-132	-0.570539271	0.033	0.153	4.39E-128	1
Znfx1	2.58E-132	0.281394189	0.54	0.365	5.68E-128	1
Kdm7a.1	4.87E-132	0.295761546	0.622	0.444	1.07E-127	1
Abca1	1.15E-131	0.280416073	0.473	0.296	2.54E-127	1
Slc25a33	1.16E-131	0.318711205	0.399	0.248	2.56E-127	1
Naaa.1	1.43E-131	0.254157921	0.585	0.399	3.15E-127	1
Ikzf3.1	1.43E-131	-0.299085262	0.01	0.118	3.15E-127	1
Csrnp1.1	1.80E-131	0.294724469	0.716	0.551	3.97E-127	1
Bcl2a1a	2.66E-131	0.280325834	0.497	0.32	5.85E-127	1
Rhof.1	3.71E-131	-0.255176533	0.011	0.119	8.17E-127	1
Cysltr1.1	5.01E-131	0.280208197	0.456	0.294	1.10E-126	1
Gstp3.1	2.94E-130	-0.284028095	0.007	0.111	6.47E-126	1
Zfp516	3.11E-130	0.280433331	0.374	0.225	6.85E-126	1
Racgap1.1	5.07E-130	-0.258769931	0.027	0.145	1.12E-125	1
Fam102a.1	1.96E-129	-0.328056634	0.026	0.142	4.32E-125	1
Ccdc88c	2.07E-129	-0.302831551	0.011	0.118	4.55E-125	1
Spc24.1	3.33E-129	-0.277677533	0.022	0.137	7.34E-125	1
Tnfrsf12a.1	8.50E-129	0.270692854	0.381	0.229	1.87E-124	1
Myof.1	2.56E-128	0.259322808	0.499	0.326	5.64E-124	1
Trim25.1	2.72E-128	0.270251054	0.751	0.583	6.00E-124	1
Rgs1.1	2.95E-128	0.34759704	0.974	0.916	6.50E-124	1
Tbc1d10c.1	3.29E-128	-0.295409731	0.03	0.148	7.25E-124	1
Fasl.1	1.32E-127	-0.291377626	0.006	0.108	2.91E-123	1
Anxa6.1	2.04E-127	-0.457471206	0.267	0.414	4.49E-123	1
Cblb	2.45E-127	-0.448604789	0.151	0.298	5.40E-123	1
Atp5h	2.95E-127	-0.264570896	0.969	0.961	6.51E-123	1
Tmem37	3.65E-127	0.271649044	0.468	0.297	8.04E-123	1
Anxa5	8.76E-127	0.280151771	0.905	0.749	1.93E-122	1
Ifi27.1	1.05E-126	-0.439938385	0.179	0.328	2.32E-122	1
Nup210.1	3.19E-126	-0.26019755	0.045	0.17	7.02E-122	1
Runx1.1	4.66E-126	0.295285771	0.752	0.582	1.03E-121	1
Epb41l2	4.71E-126	0.278940821	0.726	0.55	1.04E-121	1
Top2a.1	7.04E-126	-0.813169253	0.081	0.211	1.55E-121	1
Nusap1.1	1.04E-125	-0.314432697	0.007	0.107	2.29E-121	1
Ppp1r15a	2.11E-125	0.294503652	0.815	0.676	4.65E-121	1
AI504432.1	8.53E-125	0.276952206	0.482	0.313	1.88E-120	1
Phgdh.1	2.33E-124	-0.274531524	0.016	0.123	5.13E-120	1
Tnfrsf4.1	4.13E-124	-1.220121428	0.03	0.142	9.11E-120	1
Gimap8.1	2.06E-123	-0.268153322	0.007	0.105	4.54E-119	1
Cd226.1	2.47E-123	-0.303092739	0.007	0.106	5.44E-119	1
Actb.1	2.81E-123	-0.299288273	1	0.999	6.19E-119	1
Nars	5.30E-123	0.301963987	0.787	0.644	1.17E-118	1
Cd37.1	8.40E-123	-0.416942305	0.185	0.336	1.85E-118	1
Bcl11b.1	1.87E-122	-0.30670131	0.005	0.102	4.12E-118	1
Rasgef1b	2.34E-122	0.291866207	0.477	0.312	5.16E-118	1
Fam162a.1	5.98E-122	-0.496162858	0.372	0.511	1.32E-117	1
Smad7.1	1.36E-121	-0.659630524	0.478	0.596	3.00E-117	1
Nrgn.1	1.96E-121	-0.501365256	0.006	0.103	4.31E-117	1
Cdca3.1	2.18E-121	-0.263108796	0.017	0.122	4.80E-117	1
Cks1b.1	2.87E-121	-0.403437944	0.09	0.222	6.32E-117	1
Krtcap2.1	3.04E-121	-0.418207291	0.686	0.745	6.71E-117	1
Dad1	3.26E-121	-0.349226152	0.791	0.831	7.18E-117	1
Zfhx3	3.66E-121	0.257273004	0.446	0.289	8.07E-117	1
Sytl2.1	3.71E-121	-0.259987289	0.006	0.102	8.17E-117	1
Tep1	6.44E-120	0.275778149	0.563	0.397	1.42E-115	1
Mcm6.1	3.66E-119	-0.359510729	0.115	0.253	8.06E-115	1
Cox6c	9.06E-119	-0.260739242	0.976	0.965	2.00E-114	1
Cbx3.1	3.50E-118	-0.441163092	0.382	0.508	7.72E-114	1
Il10rb	4.15E-118	0.266623629	0.649	0.485	9.14E-114	1
Vps37b.1	5.92E-118	-1.105113834	0.495	0.581	1.30E-113	1
Cenpw.1	8.28E-118	-0.289486302	0.071	0.2	1.82E-113	1
Ell2.1	4.45E-117	0.273981749	0.635	0.47	9.81E-113	1
Snap23	6.16E-117	0.252640794	0.6	0.444	1.36E-112	1
Dnajc9.1	1.54E-115	-0.339283907	0.109	0.246	3.40E-111	1
Itga6	2.45E-115	0.251978262	0.383	0.236	5.40E-111	1
Ehd4	1.08E-114	0.261112029	0.725	0.564	2.39E-110	1
Uqcrh	1.20E-114	-0.279725356	0.979	0.971	2.65E-110	1
Tpx2.1	1.67E-114	-0.25948556	0.027	0.133	3.68E-110	1
Tmem189.1	5.45E-114	0.260092024	0.667	0.508	1.20E-109	1
Abcb9.1	6.89E-114	-0.255843497	0.007	0.1	1.52E-109	1
Atad2.1	2.14E-113	-0.460296229	0.193	0.332	4.71E-109	1
Gmnn.1	2.38E-113	-0.303734851	0.085	0.213	5.25E-109	1
Vgll4.1	7.33E-113	-0.516817911	0.31	0.445	1.61E-108	1
Tnfaip8.1	4.11E-112	0.259939599	0.817	0.662	9.05E-108	1
Tyms.1	4.99E-111	-0.266922462	0.04	0.151	1.10E-106	1
Hist1h1b.1	1.23E-110	-1.203681911	0.049	0.16	2.71E-106	1
Pfn1.1	1.48E-110	-0.294007366	0.991	0.984	3.27E-106	1
Il18r1.1	1.50E-110	-0.2981265	0.011	0.104	3.30E-106	1
Prc1.1	2.48E-110	-0.284011761	0.019	0.118	5.46E-106	1
Spty2d1.1	3.69E-110	0.302813408	0.719	0.578	8.12E-106	1
Rps3a1.1	4.21E-110	-0.28905036	1	0.997	9.28E-106	1
Cdca8.1	7.93E-110	-0.303244346	0.034	0.141	1.75E-105	1
Camk2n1.1	1.07E-109	-0.276308609	0.019	0.118	2.35E-105	1
Synj1	1.61E-109	0.26101894	0.551	0.396	3.55E-105	1
Serbp1.1	5.91E-109	-0.362372994	0.906	0.898	1.30E-104	1
Itga1	6.55E-109	-0.251791978	0.011	0.103	1.44E-104	1
Akap13.1	1.13E-108	-0.533000639	0.74	0.789	2.48E-104	1
Ahnak.1	5.09E-108	-0.629080798	0.648	0.698	1.12E-103	1
Arsb.1	5.41E-108	-0.287716015	0.077	0.2	1.19E-103	1
Myl12a	5.42E-108	-0.32127021	0.873	0.892	1.19E-103	1
Atxn1.1	6.05E-108	-0.30285864	0.048	0.159	1.33E-103	1
Ccnb2.1	1.26E-107	-0.281321382	0.018	0.114	2.78E-103	1
Skil	1.57E-107	0.258376148	0.895	0.788	3.46E-103	1
mt-Nd4	2.22E-107	-0.30305647	0.96	0.963	4.89E-103	1
Dusp6	5.45E-107	0.311218705	0.458	0.31	1.20E-102	1
Aldoa.1	6.10E-107	-0.426306004	0.951	0.94	1.34E-102	1
Dok2	1.20E-106	-0.299522645	0.083	0.206	2.65E-102	1
Fosb.1	2.53E-106	0.267177725	0.934	0.835	5.58E-102	1
Nupr1.1	3.49E-106	0.308316708	0.46	0.306	7.70E-102	1
Serpinb6a.1	9.29E-106	-0.311215345	0.058	0.172	2.05E-101	1
Serp1.1	9.60E-106	0.273753072	0.83	0.713	2.12E-101	1
Actn1.1	9.91E-106	-0.284428537	0.041	0.148	2.18E-101	1
Rrm2.1	2.48E-105	-0.293917983	0.015	0.107	5.46E-101	1
Xcl1.1	3.88E-105	-1.480527847	0.047	0.152	8.56E-101	1
Grap.1	1.45E-104	-0.254570887	0.021	0.116	3.19E-100	1
Zdhhc18.1	1.76E-104	-0.340256962	0.106	0.234	3.87E-100	1
Xist.1	2.36E-104	-0.424765079	0.873	0.878	5.19E-100	1
Tmcc3	3.01E-104	0.274125979	0.463	0.316	6.62E-100	1
Tmpo	6.15E-104	-0.427314422	0.237	0.367	1.35E-99	1
Bex3.1	3.62E-103	-0.302430645	0.166	0.307	7.98E-99	1
Ubl5	7.84E-103	-0.275857964	0.923	0.93	1.73E-98	1
Cd5.1	2.93E-102	-0.340837499	0.015	0.105	6.45E-98	1
Hist1h2ae.1	1.96E-101	-0.371386421	0.022	0.116	4.32E-97	1
Gapdh.1	7.07E-101	-0.345626918	0.995	0.983	1.56E-96	1
H2afv.1	7.27E-101	-0.545160065	0.409	0.509	1.60E-96	1
Stk24	2.69E-100	-0.396857517	0.343	0.474	5.92E-96	1
Tiprl.1	6.52E-100	-0.439971062	0.217	0.348	1.44E-95	1
Hist1h1c	7.30E-100	-0.433057753	0.211	0.346	1.61E-95	1
Eif5	9.99E-100	0.256692413	0.872	0.762	2.20E-95	1
Capg.1	3.13E-99	-0.483735536	0.662	0.725	6.89E-95	1
Sec61b	4.24E-99	-0.298710771	0.935	0.925	9.34E-95	1
Rapgef6.1	2.63E-98	-0.402666521	0.182	0.314	5.79E-94	1
Tagln2.1	5.37E-98	-0.4410613	0.823	0.825	1.18E-93	1
Mef2c	1.37E-97	0.253304445	0.5	0.353	3.03E-93	1
Cenpf.1	2.85E-95	-0.320995856	0.017	0.103	6.28E-91	1
H2afj	6.80E-95	-0.345285117	0.71	0.772	1.50E-90	1
Mcm7.1	7.94E-95	-0.271325849	0.07	0.18	1.75E-90	1
Higd1a.1	1.50E-94	-0.394383095	0.657	0.717	3.30E-90	1
Sap30.1	3.68E-94	0.260473867	0.574	0.427	8.10E-90	1
Dusp4.1	1.68E-93	-0.292853934	0.025	0.115	3.69E-89	1
Lgals1	1.56E-92	-0.509487026	0.958	0.932	3.44E-88	1
Hspa5	1.16E-91	0.357629306	0.976	0.95	2.55E-87	1
Pim3	2.01E-90	0.275185977	0.513	0.379	4.44E-86	1
Ube2c.1	6.44E-90	-0.497033697	0.045	0.141	1.42E-85	1
Hilpda	8.84E-90	-0.78758745	0.447	0.533	1.95E-85	1
Ezh2.1	2.04E-89	-0.269144898	0.101	0.215	4.49E-85	1
Ran.1	3.63E-88	-0.423529308	0.784	0.78	7.99E-84	1
Prkar1a	1.10E-86	-0.340289138	0.736	0.789	2.42E-82	1
Mif.1	3.87E-86	-0.427007966	0.933	0.916	8.53E-82	1
Sell.1	4.22E-86	-0.538484353	0.091	0.196	9.29E-82	1
Hist2h2ac.1	4.79E-86	-0.300721674	0.046	0.14	1.06E-81	1
Mbnl1.1	1.37E-85	-0.406087711	0.779	0.81	3.01E-81	1
Ldha.1	3.37E-85	-0.338278712	0.944	0.93	7.42E-81	1
Pkm.1	6.23E-85	-0.367853019	0.949	0.929	1.37E-80	1
Prkch.1	1.80E-84	-0.381180894	0.161	0.276	3.98E-80	1
Tnip3.1	1.91E-84	0.255691445	0.387	0.255	4.20E-80	1
Cenpa.1	2.62E-84	-0.531616287	0.23	0.344	5.78E-80	1
Myh9	3.97E-84	-0.315315141	0.842	0.863	8.76E-80	1
Snrpg.1	4.62E-84	-0.277634488	0.957	0.931	1.02E-79	1
Sumo2.1	2.33E-83	-0.293082511	0.876	0.866	5.14E-79	1
Lig1.1	2.40E-83	-0.345591288	0.125	0.236	5.28E-79	1
Nme1	3.55E-83	-0.375352474	0.67	0.709	7.83E-79	1
H2afx.1	1.06E-82	-0.402290861	0.128	0.236	2.34E-78	1
Ndufb11	2.06E-82	-0.283503649	0.729	0.764	4.54E-78	1
Utrn	4.18E-82	-0.291173997	0.111	0.222	9.22E-78	1
Eif5a	1.55E-81	-0.299963995	0.921	0.904	3.41E-77	1
Hmgb2.1	2.26E-81	-0.809120262	0.877	0.874	4.97E-77	1
Sms.1	1.54E-80	-0.270155111	0.197	0.322	3.40E-76	1
Cyfip2.1	6.52E-80	-0.285355989	0.145	0.259	1.44E-75	1
Ppp1cc.1	4.38E-79	-0.35797746	0.455	0.549	9.64E-75	1
Hint1.1	5.77E-79	-0.274511646	0.932	0.904	1.27E-74	1
Rrm1.1	5.36E-78	-0.263198614	0.091	0.192	1.18E-73	1
Foxo1	7.26E-78	-0.259797928	0.071	0.168	1.60E-73	1
1810037I17Rik	3.80E-77	-0.304679869	0.807	0.819	8.38E-73	1
Ybx3.1	5.14E-76	-0.416857096	0.409	0.504	1.13E-71	1
2023-09-07	7.05E-76	-0.321941276	0.644	0.699	1.55E-71	1
Tut4.1	1.30E-75	-0.401180168	0.327	0.441	2.87E-71	1
Rora.1	1.52E-75	-0.486122083	0.049	0.134	3.35E-71	1
Casp3	2.30E-75	-0.321237077	0.227	0.342	5.07E-71	1
Tbrg1.1	2.58E-75	-0.315793781	0.281	0.396	5.69E-71	1
Smc2.1	2.10E-73	-0.318539409	0.106	0.205	4.62E-69	1
Rinl.1	2.23E-73	-0.334591565	0.176	0.285	4.91E-69	1
Eno1.1	8.62E-73	-0.347583611	0.537	0.614	1.90E-68	1
Anp32b.1	1.70E-72	-0.334443608	0.814	0.803	3.74E-68	1
Fkbp3.1	1.22E-71	-0.359942203	0.402	0.496	2.69E-67	1
Rpl3.1	1.35E-70	-0.2540134	0.997	0.987	2.97E-66	1
Bhlhe40	2.52E-68	-0.474676415	0.506	0.579	5.54E-64	1
Aebp2.1	2.00E-67	-0.379430121	0.287	0.392	4.42E-63	1
Anp32e.1	2.26E-67	-0.327828069	0.349	0.445	4.97E-63	1
mt-Nd3	5.93E-67	-0.301446562	0.71	0.758	1.31E-62	1
Jak1	1.35E-66	-0.394845089	0.609	0.664	2.97E-62	1
Birc2.1	1.67E-66	-0.340349159	0.207	0.314	3.68E-62	1
Elf1.1	2.24E-65	-0.362674124	0.434	0.527	4.93E-61	1
4930523C07Rik	2.74E-65	-0.403545338	0.301	0.404	6.03E-61	1
Samsn1.1	6.45E-65	-0.627505595	0.478	0.555	1.42E-60	1
Nucks1.1	7.00E-65	-0.397380493	0.457	0.52	1.54E-60	1
Tuba1a.1	8.52E-65	-0.441076779	0.237	0.338	1.88E-60	1
Itgal	1.00E-64	-0.373787187	0.368	0.46	2.21E-60	1
mt-Nd2.1	1.15E-64	-0.264280738	0.953	0.952	2.54E-60	1
Nol7.1	1.95E-64	-0.294532567	0.628	0.677	4.29E-60	1
Ptprc	3.20E-63	-0.346282072	0.95	0.942	7.05E-59	1
Lyst	4.53E-63	-0.305893338	0.142	0.239	9.97E-59	1
Txnip	7.12E-63	-0.357812876	0.416	0.52	1.57E-58	1
Ccl7.1	3.33E-62	0.307038836	0.381	0.268	7.33E-58	1
Rsbn1l.1	6.31E-62	-0.287434724	0.319	0.428	1.39E-57	1
Pfkp	4.86E-61	-0.340921852	0.452	0.538	1.07E-56	1
Sri.1	5.92E-61	-0.282863703	0.718	0.749	1.30E-56	1
Cdk6.1	1.05E-60	-0.358681737	0.193	0.291	2.32E-56	1
Rwdd1	4.16E-60	-0.296398729	0.568	0.623	9.17E-56	1
Tubb4b.1	6.73E-60	-0.461603525	0.359	0.44	1.48E-55	1
Snrpf.1	6.33E-59	-0.263568539	0.844	0.83	1.39E-54	1
Crbn.1	6.76E-59	-0.257160927	0.111	0.2	1.49E-54	1
Ostf1	7.15E-59	-0.279653126	0.845	0.86	1.58E-54	1
Rpl12.1	3.74E-58	-0.316203337	0.997	0.986	8.24E-54	1
Vim.1	2.11E-57	-0.403494832	0.972	0.961	4.65E-53	1
Lsm6	1.01E-56	-0.250913612	0.426	0.509	2.22E-52	1
Ywhaq	1.30E-56	-0.268270575	0.545	0.609	2.87E-52	1
Zfp706	3.82E-56	-0.258983521	0.484	0.565	8.42E-52	1
Rbbp7.1	4.22E-56	-0.266638749	0.293	0.388	9.29E-52	1
Ifitm6.1	1.36E-55	-0.315953875	0.053	0.123	3.00E-51	1
Cyb5a	1.65E-55	-0.304035325	0.375	0.467	3.62E-51	1
Mdh2	2.56E-55	-0.287998354	0.606	0.651	5.65E-51	1
Fbxo32	5.10E-54	-0.278396841	0.074	0.151	1.12E-49	1
Gabarapl2	1.20E-53	-0.264553269	0.562	0.631	2.65E-49	1
Arhgef1.1	2.37E-53	-0.301259569	0.346	0.437	5.22E-49	1
Pld3.1	6.74E-53	-0.311101861	0.251	0.342	1.49E-48	1
Gtf2i.1	2.50E-52	-0.256779601	0.14	0.229	5.52E-48	1
Ddit4	1.27E-51	-0.278008705	0.115	0.198	2.80E-47	1
Luc7l2	1.28E-51	-0.272736458	0.722	0.751	2.82E-47	1
Gramd3.1	1.81E-51	-0.327970114	0.126	0.208	3.98E-47	1
Mt2	2.25E-51	-0.361667353	0.071	0.144	4.95E-47	1
Fam107b	3.01E-51	-0.366290607	0.49	0.566	6.62E-47	1
Fkbp1a	5.13E-51	-0.285246371	0.561	0.616	1.13E-46	1
Il7r.1	5.28E-51	-0.587492957	0.16	0.243	1.16E-46	1
Selenoh.1	8.53E-50	-0.323245593	0.311	0.388	1.88E-45	1
Ech1.1	1.67E-49	-0.256181687	0.388	0.474	3.68E-45	1
Smc6.1	1.69E-49	-0.253101372	0.293	0.385	3.73E-45	1
Ccnd2.1	2.66E-49	-0.415458941	0.413	0.494	5.87E-45	1
Arl6ip1.1	2.71E-49	-0.391965782	0.828	0.825	5.98E-45	1
Klrk1.1	3.39E-49	-0.516988334	0.398	0.457	7.48E-45	1
Nudt4	3.55E-49	-0.286072745	0.193	0.283	7.82E-45	1
F10.1	1.13E-48	-0.422162193	0.093	0.165	2.50E-44	1
Anp32a	1.41E-47	-0.256136181	0.559	0.618	3.11E-43	1
Kdm2b.1	1.44E-47	-0.268865584	0.16	0.245	3.17E-43	1
Esyt1	2.83E-47	-0.256509165	0.399	0.479	6.23E-43	1
Arl6ip5	6.57E-47	-0.250814386	0.414	0.495	1.45E-42	1
Dock2	1.05E-46	-0.287793343	0.529	0.592	2.32E-42	1
Hp.1	2.15E-46	-0.480646613	0.054	0.116	4.74E-42	1
Plec.1	6.92E-46	-0.276578909	0.233	0.318	1.52E-41	1
D16Ertd472e.1	1.66E-45	-0.357121971	0.315	0.393	3.66E-41	1
Kmt2a.1	3.28E-45	-0.296515657	0.27	0.357	7.22E-41	1
Prr13	1.41E-44	-0.27793592	0.63	0.679	3.10E-40	1
Itgb7	2.73E-44	-0.355992334	0.302	0.378	6.02E-40	1
Prrc2c.1	7.63E-44	-0.308801761	0.72	0.751	1.68E-39	1
Tpm4	1.12E-43	-0.265547477	0.734	0.747	2.46E-39	1
Gmfg	2.42E-43	-0.266125425	0.815	0.819	5.33E-39	1
Zc3h15	7.25E-43	-0.255885755	0.442	0.518	1.60E-38	1
Sub1	2.51E-42	-0.278821108	0.97	0.95	5.53E-38	1
Gsr.1	5.94E-42	-0.27815176	0.147	0.227	1.31E-37	1
Rhoh.1	6.37E-42	-0.326902158	0.311	0.388	1.40E-37	1
Ube2s.1	2.20E-41	-0.326064831	0.624	0.639	4.85E-37	1
Hist1h2bc	2.88E-41	-0.2883174	0.111	0.183	6.35E-37	1
Cd69.1	3.26E-41	-0.476376677	0.409	0.479	7.19E-37	1
Fn1.1	3.25E-40	-0.351781192	0.516	0.371	7.17E-36	1
Dusp2.1	4.41E-40	-0.562823518	0.468	0.516	9.72E-36	1
Jaml.1	9.67E-40	-0.343964719	0.235	0.309	2.13E-35	1
Bnip3l	1.00E-39	-0.268457888	0.489	0.553	2.21E-35	1
Cirbp.1	2.01E-39	-0.253701404	0.295	0.376	4.43E-35	1
Tpi1.1	5.73E-39	-0.319171191	0.837	0.817	1.26E-34	1
Ifngr1.1	5.78E-39	-0.438025234	0.828	0.821	1.27E-34	1
Smc1a	8.88E-39	-0.255179506	0.417	0.482	1.96E-34	1
Gzmc.1	2.86E-38	-1.942323277	0.063	0.12	6.30E-34	1
Zyx.1	3.44E-38	-0.274922498	0.574	0.627	7.58E-34	1
Gzma.1	5.55E-38	-2.11633613	0.052	0.105	1.22E-33	1
Leprotl1	8.20E-38	-0.294019707	0.578	0.624	1.81E-33	1
Nsd3	1.18E-37	-0.291963518	0.515	0.575	2.61E-33	1
Hmgn1.1	3.47E-37	-0.271227557	0.312	0.38	7.65E-33	1
Aopep	5.33E-37	-0.272100279	0.288	0.362	1.17E-32	1
Cast	6.73E-37	-0.257168353	0.445	0.513	1.48E-32	1
Ifitm1.1	1.07E-36	-1.138209438	0.19	0.257	2.36E-32	1
Lars2	1.26E-36	-0.2627926	0.769	0.803	2.77E-32	1
Stat3.1	1.08E-35	-0.342069876	0.65	0.673	2.37E-31	1
Sdf4.1	2.21E-35	-0.483568604	0.676	0.701	4.86E-31	1
Cd164	3.12E-34	-0.251643946	0.444	0.504	6.88E-30	1
Diaph1.1	4.16E-34	-0.253045536	0.611	0.653	9.16E-30	1
Saraf.1	4.94E-33	-0.285041353	0.568	0.616	1.09E-28	1
Cxcl9.1	7.81E-33	0.274988014	0.411	0.328	1.72E-28	1
B4galnt1.1	5.62E-32	-0.291292127	0.342	0.403	1.24E-27	1
Nedd9	8.39E-29	-0.251883888	0.248	0.312	1.85E-24	1
Rgcc.1	3.36E-28	-0.46274431	0.24	0.302	7.41E-24	1
Isg20	3.47E-28	-0.409903226	0.41	0.462	7.64E-24	1
Dek	5.36E-28	-0.283861443	0.679	0.677	1.18E-23	1
Nr3c1	1.34E-27	-0.267356535	0.349	0.413	2.96E-23	1
Adgre5.1	1.73E-27	-0.310810442	0.337	0.396	3.82E-23	1
Peli1.1	3.07E-27	-0.273522116	0.405	0.463	6.76E-23	1
Ranbp1.1	6.33E-27	-0.261119827	0.656	0.651	1.39E-22	1
Traf1	1.38E-26	-0.330463507	0.308	0.369	3.03E-22	1
H2afz	1.81E-26	-0.377447085	0.975	0.945	3.98E-22	1
F13a1.1	1.96E-26	-0.304680221	0.083	0.131	4.32E-22	1
Cd82.1	7.74E-26	-0.276282706	0.324	0.377	1.71E-21	1
Tgfb1	8.34E-23	-0.263872958	0.529	0.562	1.84E-18	1
Rbpj	1.33E-22	-0.262928316	0.672	0.678	2.93E-18	1
Emb.1	2.62E-21	-0.511735224	0.53	0.529	5.77E-17	1
Malt1	6.43E-21	-0.307505487	0.499	0.529	1.42E-16	1
Gm26917.1	2.39E-19	-0.38268007	0.241	0.296	5.27E-15	1
Itgav.1	3.46E-19	-0.3396852	0.367	0.41	7.63E-15	1
Dusp5	9.30E-18	-0.277035574	0.579	0.591	2.05E-13	1
Ugcg.1	3.82E-17	-0.3205749	0.468	0.49	8.41E-13	1
Nabp1.1	1.18E-15	-0.257626965	0.363	0.4	2.61E-11	1
Itgb1	1.78E-15	-0.252431986	0.729	0.717	3.92E-11	1
H2-Q7.1	1.68E-14	-0.288794195	0.934	0.881	3.70E-10	1
Il2ra.1	6.47E-14	-0.40796975	0.12	0.156	1.42E-09	1
Hif1a.1	7.77E-12	-0.282075485	0.695	0.691	1.71E-07	1
Ero1l.1	1.12E-10	-0.270512995	0.317	0.348	2.46E-06	1
Bnip3.1	2.31E-09	-0.261837524	0.372	0.394	5.09E-05	1
Hspa1b	6.76E-08	-0.421367787	0.105	0.129	0.001489877	1
Tubb5.1	1.50E-07	-0.568943883	0.73	0.668	0.003294929	1
Chil3.1	1.41E-05	-0.701952021	0.234	0.19	0.310035646	1
Spp1.1	4.48E-05	-0.337825925	0.352	0.319	0.986237667	1
Tnfaip3.1	5.17E-05	-0.258403199	0.716	0.697	1	1
Klf2	0.000107788	-0.295422686	0.443	0.45	1	1
Tuba1b.1	0.00088164	-0.331303867	0.805	0.692	1	1
Plac8.1	0.001217193	-0.74785532	0.814	0.724	1	1
Ms4a7.2	0	2.124496207	0.996	0.481	0	2
C1qa.2	0	2.050894046	0.997	0.608	0	2
C1qc.2	0	1.983834113	0.998	0.58	0	2
Cd81.1	0	1.915510317	0.963	0.346	0	2
C1qb.2	0	1.821478468	0.998	0.659	0	2
Cd72.2	0	1.76613061	0.989	0.528	0	2
Ccl8	0	1.600186669	0.255	0.043	0	2
Apoe.2	0	1.552967401	0.998	0.911	0	2
Ccl7.2	0	1.318686	0.547	0.241	0	2
Fcgr4.1	0	1.258606886	0.962	0.565	0	2
Ctsb.1	0	1.255837352	0.996	0.851	0	2
Ccl12.2	0	1.232909571	0.62	0.304	0	2
Tmem176b.2	0	1.226340817	0.897	0.465	0	2
Hexb.1	0	1.210352734	0.97	0.667	0	2
Adgre1.2	0	1.182259891	0.903	0.426	0	2
Clec12a	0	1.167486489	0.923	0.485	0	2
Clec4a2.1	0	1.145586834	0.856	0.363	0	2
Itm2b.1	0	1.137075957	1	0.985	0	2
Grn.1	0	1.126993991	0.996	0.75	0	2
Ckb.1	0	1.104497428	0.885	0.42	0	2
Clec4a1	0	1.104466703	0.827	0.357	0	2
Slamf9.2	0	1.095952309	0.883	0.434	0	2
Cx3cr1.2	0	1.065567709	0.87	0.438	0	2
Tmem176a.2	0	1.061239118	0.811	0.398	0	2
Aif1.1	0	1.058208332	0.995	0.715	0	2
Lgmn.1	0	1.050738824	0.998	0.705	0	2
Selenop.1	0	1.047403893	0.889	0.484	0	2
Ntpcr.2	0	1.039874757	0.835	0.385	0	2
Fcer1g.1	0	1.033749079	1	0.88	0	2
Cd74.2	0	1.027199491	0.999	0.925	0	2
Zmynd15.1	0	1.012405272	0.64	0.224	0	2
Pld4.1	0	1.00830293	0.98	0.642	0	2
Lst1.1	0	1.000428832	0.988	0.685	0	2
Cd63.1	0	0.999499081	0.696	0.286	0	2
Marcks.2	0	0.99772598	0.92	0.497	0	2
Acp5.1	0	0.974336457	0.629	0.29	0	2
Ly86.1	0	0.944987715	0.995	0.725	0	2
Trem2.1	0	0.91108765	0.914	0.523	0	2
H2-Eb1.2	0	0.909993188	0.994	0.879	0	2
Ctss.2	0	0.893297132	1	0.936	0	2
Unc93b1.1	0	0.890761659	0.989	0.718	0	2
Olfml3.1	0	0.858105507	0.667	0.227	0	2
Pltp.2	0	0.830443803	0.682	0.291	0	2
Pf4	0	0.822949323	0.421	0.138	0	2
Cd300c2.1	0	0.818004531	0.979	0.647	0	2
Ctsd	0	0.810873054	0.934	0.773	0	2
Psap.2	0	0.81053161	1	0.881	0	2
Camk1.2	0	0.807137842	0.714	0.304	0	2
Clec4a3.1	0	0.801285216	0.839	0.45	0	2
Gngt2.1	0	0.795705121	0.948	0.667	0	2
Mpeg1.2	0	0.791192345	0.982	0.685	0	2
Fyb.1	0	0.789228725	0.973	0.799	0	2
Ctsh.2	0	0.781858452	0.994	0.74	0	2
Man2b1	0	0.77980831	0.883	0.618	0	2
Tgfbr1.1	0	0.776333346	0.721	0.348	0	2
Rgs10.2	0	0.774646425	0.969	0.718	0	2
Fcrls.1	0	0.772186164	0.366	0.098	0	2
Ftl1.2	0	0.771901912	1	0.97	0	2
Tmem119.1	0	0.757654275	0.6	0.245	0	2
Slc11a1.1	0	0.745644381	0.803	0.401	0	2
Hpgds.1	0	0.742471353	0.553	0.146	0	2
Pmepa1.1	0	0.742194747	0.847	0.608	0	2
Hexa.1	0	0.741369516	0.885	0.568	0	2
Nfic	0	0.738349933	0.661	0.313	0	2
Cxcl14	0	0.735053642	0.383	0.087	0	2
Gns.1	0	0.732528301	0.841	0.503	0	2
Gatm.1	0	0.732170449	0.947	0.601	0	2
Ctla2b.1	0	0.730173257	0.768	0.446	0	2
C3ar1.2	0	0.729779064	0.834	0.446	0	2
Pou2f2	0	0.727244162	0.621	0.262	0	2
Cd68.2	0	0.710942451	0.91	0.596	0	2
Tnfsf13b.1	0	0.710004547	0.514	0.145	0	2
Itgb5.1	0	0.699834333	0.816	0.433	0	2
Ctsz.2	0	0.697268986	0.993	0.79	0	2
Rnase4.1	0	0.688430153	0.692	0.346	0	2
Abca1.1	0	0.68583122	0.623	0.275	0	2
H2-Ab1.2	0	0.685679341	0.998	0.914	0	2
Cxcl16.1	0	0.681439208	0.992	0.692	0	2
Lpcat2.1	0	0.679864418	0.802	0.465	0	2
Blnk.1	0	0.678878458	0.528	0.14	0	2
H2-Aa.2	0	0.67476249	0.994	0.907	0	2
C4b	0	0.665335824	0.329	0.087	0	2
Gk	0	0.657356005	0.581	0.256	0	2
Dst.1	0	0.657183916	0.456	0.118	0	2
Bst2.1	0	0.65011661	0.991	0.906	0	2
Cpd	0	0.644492181	0.641	0.316	0	2
Ppfia4.2	0	0.642732894	0.711	0.373	0	2
F11r.1	0	0.642725038	0.721	0.377	0	2
Cndp2	0	0.6301692	0.787	0.48	0	2
Klra2.2	0	0.627714105	0.82	0.489	0	2
Cebpa.1	0	0.626855052	0.686	0.341	0	2
Abhd12	0	0.626188007	0.707	0.385	0	2
Sirpa.1	0	0.623724307	0.817	0.495	0	2
Maf.1	0	0.615974154	0.733	0.355	0	2
Gpr65.1	0	0.615287053	0.876	0.627	0	2
Cttnbp2nl.1	0	0.610493083	0.765	0.436	0	2
Tmem86a.1	0	0.60848937	0.577	0.242	0	2
Lair1.2	0	0.607133619	0.892	0.552	0	2
Gna12.1	0	0.595285734	0.528	0.196	0	2
Ctsc.2	0	0.591518208	0.994	0.834	0	2
Ly6e.1	0	0.585004407	0.999	0.966	0	2
Cpq	0	0.583235976	0.56	0.239	0	2
Dab2.1	0	0.582988394	0.802	0.507	0	2
Timp2.1	0	0.582514829	0.587	0.252	0	2
Ctsa.1	0	0.578047905	0.916	0.676	0	2
Cadm1.1	0	0.577584274	0.333	0.054	0	2
Rab3il1.1	0	0.571193294	0.512	0.192	0	2
Aoah	0	0.569532764	0.557	0.251	0	2
Hck.1	0	0.567687068	0.843	0.535	0	2
Lyn.2	0	0.567678858	0.96	0.714	0	2
Gbp2b	0	0.567315094	0.284	0.066	0	2
Basp1.2	0	0.55677788	0.96	0.634	0	2
Lgals3bp.1	0	0.55555642	0.941	0.769	0	2
Vsir	0	0.55370463	0.792	0.504	0	2
Mafb.2	0	0.549975586	0.945	0.616	0	2
Csf1r.2	0	0.54979198	0.974	0.66	0	2
Lap3	0	0.54935081	0.544	0.283	0	2
Pik3ap1.1	0	0.53784158	0.836	0.565	0	2
Acvrl1	0	0.53609182	0.571	0.263	0	2
Siglece	0	0.535036374	0.414	0.122	0	2
Sdc3.2	0	0.530075655	0.846	0.555	0	2
Apobec1.1	0	0.529809302	0.662	0.355	0	2
Blvrb.1	0	0.52494265	0.711	0.422	0	2
Tmem37.1	0	0.522357482	0.569	0.285	0	2
Fcgrt.1	0	0.518648902	0.544	0.239	0	2
Lamp1.2	0	0.509016357	0.978	0.797	0	2
Ppt1	0	0.50431174	0.788	0.528	0	2
Itga6.1	0	0.495103637	0.492	0.222	0	2
Fgd2.1	0	0.486514123	0.482	0.204	0	2
P2ry6	0	0.483799827	0.559	0.274	0	2
Sh2d1b1.1	0	0.482212977	0.449	0.192	0	2
Prune2	0	0.478206282	0.321	0.058	0	2
Lhfpl2	0	0.47252241	0.366	0.125	0	2
Efhd2.1	0	0.472099449	0.981	0.854	0	2
Tcf7l2	0	0.471510045	0.449	0.196	0	2
Smagp	0	0.466139406	0.365	0.1	0	2
Tyrobp.2	0	0.457630019	0.999	0.844	0	2
Pla2g15.1	0	0.451565671	0.473	0.208	0	2
Cd93	0	0.451472029	0.42	0.17	0	2
Klra17	0	0.450850106	0.225	0.038	0	2
Clec4b1	0	0.443947044	0.23	0.042	0	2
Sash1	0	0.440775408	0.482	0.212	0	2
Tmem171	0	0.425681761	0.407	0.168	0	2
Cd79b	0	0.415050565	0.308	0.079	0	2
Gm10134	0	0.396675315	0.347	0.122	0	2
Rps29.1	0	0.389084942	1	0.998	0	2
Hebp1	0	0.365985846	0.303	0.102	0	2
Cd300e	0	0.335685547	0.188	0.034	0	2
Itga9	0	0.328888486	0.258	0.067	0	2
[truncated: 25,173 more rows]
