# Supplementary material for: Senescence drives immunotherapy resistance by inducing an immunosuppressive tumor microenvironment
Source: Nat Commun. 2024 Mar 18;15:2435. doi: 10.1038/s41467-024-46769-9 (PMC10948808; doi:10.1038/s41467-024-46769-9)
Supplement: Supplementary file 5 — Supplementary Data 2 [file 41467_2024_46769_MOESM5_ESM.xlsx]

## Sheet: Monocyte-DEGs
Supplementary Table 2: complete list of DEGs identified after using FindMarkers function between Ctrl, TBI and ABT group in the different clusters.
DEG / CTLvsTBI								DEG / CTLvsABT								DEG / ABTvsTBI
	p_val	avg_log2FC	pct.1	pct.2	p_val_adj				p_val	avg_log2FC	pct.1	pct.2	p_val_adj				p_val	avg_log2FC	pct.1	pct.2	p_val_adj
Basp1	2.97E-109	-0.651751049	0.734	0.846	6.54E-105			Psap	6.31E-123	0.377250342	0.999	0.999	1.39E-118			Gm42418	5.27E-72	-0.256595	1	1	1.16E-67
Psap	4.24E-81	0.281904393	0.999	0.998	9.34E-77			Gm42418	6.43E-92	0.35759187	1	1	1.42E-87			Mid1	7.28E-68	-0.323240153	0.138	0.28	1.60E-63			ABTvsTBI CTLvsABT CTLvsTBI	12	Flt1 Ctsl Basp1 Ccl24 C3 Btg2 Clec4e Cd14 Fkbp5 Gatm Gpr183 Arg1
Btg2	7.53E-70	0.407502103	0.937	0.89	1.66E-65			Fth1	1.43E-70	-0.249064484	1	1	3.14E-66			Atf3	4.11E-65	0.423353822	0.87	0.767	9.04E-61			CTLvsABT CTLvsTBI	118	Ninj1 Kdm7a Fth1 Ak2 Usp18 Ifi30 Apoc2 Slc11a1 Anxa4 Spon1 S100a11 Itm2c Phlda1 Bst1 Zfp36l1 Ddx58 Ier3 Axl Slfn5 Prkcd Batf3 Lpl Clec4d Sod2 Vrk1 Gm34084 Sla Tnf Prps1 Tfec Ifit2 C5ar1 Itgax Nfkbia Klf9 Gsr Acod1 Jaml Nfkbib Capza2 Clec4a3 Emp3 Slc7a2 Fcgr2b Rab20 Mdm2 Ear2 Fxyd5 Rnf19b Nos2 Gapdh Ehd1 Ifi209 Mgst1 Sys1 Mndal Slc25a33 Olfm1 Atp5g3 Lgals9 Cd63 Dennd1b Ptpn1 Nrg1 Cxcl2 F10 Lilr4b …
Fth1	8.84E-70	-0.223355642	1	1	1.95E-65			Ccl24	2.14E-68	1.074700143	0.129	0.025	4.72E-64			Thbs1	6.96E-55	-0.45098789	0.866	0.9	1.53E-50			ABTvsTBI CTLvsTBI	63	Cd44 Tgm2 Kdm6b Vegfa Antxr2 Cyth1 Nfkbie Tpd52 Txnrd1 Mxi1 Isy1 Crem Eif1 Fem1c Cd83 Irf1 Emp1 Tagln2 Gpd2 Fn1 Spag9 Rab8b Atp2b4 Chil3 Ccl4 Btg1 Gpr132 Smox Slc16a3 Atp1b3 Zfp703 Gbp2 Abca1 Por Il1rn Lyn Plec Tsc22d3 Bcl2l11 Ly6c2 Mxd1 Litaf Cd86 Ell2 Plek Adam8 Ptgs2 Cytip Ifi27l2a Lmna Irf8 Atf3 Zfp36l2 Emilin2 Scimp Dusp5 Mefv Nr4a2 Thbs1 Grina Eif4e Got1 Stap1
Cd14	4.14E-69	-0.420772809	0.969	0.981	9.13E-65			Arg1	1.31E-67	0.943169884	0.675	0.52	2.89E-63			Crem	2.50E-50	-0.387810928	0.541	0.644	5.52E-46			ABTvsTBI CTLvsABT	8	Rgs1 Nr4a3 Mid1 Gm42418 Ckb Jun Pid1 Ccl3
Tpt1	1.00E-66	-0.160236939	1	1	2.21E-62			Fxyd5	5.09E-65	-0.262857711	0.995	0.998	1.12E-60			Atp1b3	6.92E-43	-0.412209434	0.814	0.853	1.53E-38			CTLvsTBI	97	Tpt1 Eif2b2 Map4k4 S100a10 Uhrf2 Rybp Xbp1 Ppfia4 Tgif1 Itgb7 Sqstm1 Alas1 Apobec3 Ifit3 Ndufa4 Ifi44 Rab11fip1 Egr1 Dusp6 Phf11d Ndrg1 Lrp1 Dbnl Ube2l6 Rasgef1b Ppp4r2 Entpd1 Tuba1b Tep1 App Tubb6 Ier2 Metrnl Cnp Lgals3bp Hdac5 Hmox1 Bin2 Cstb Gng10 Per1 Ifitm1 Ndufc2 Spint1 Ms4a4c Prdx6 Hist1h1c Tkt 1600014C10Rik Map2k3 Kras Ik Srsf5 Xaf1 Mycbp2 Ptafr Mmp12 Gla Plin2 Irf7 Gna13 Gab1 Hist1h1e Ri…
Clec4e	1.30E-63	-0.647114252	0.474	0.616	2.87E-59			Flt1	1.79E-61	0.481457986	0.374	0.211	3.95E-57			Tgm2	2.11E-38	-0.345482941	0.777	0.843	4.65E-34			CTLvsABT	55	Tarm1 Id3 Arrdc4 Alox5ap Samd9l Dennd4a Rnf213 Cd81 Maf H2-Eb1 Jak2 Ranbp2 Sptbn1 mt-Co1 Sdc4 Sirpa Etv3 Cish Xdh mt-Nd3 Ubl3 Ctsh Dync1h1 Ifi203 Nfil3 Ly6a Ptgs1 Jdp2 Sp100 Socs3 Tnfsf9 mt-Nd4 mt-Atp6 Ifi211 Ifnar2 Ccl2 Klf4 Ifi204 Ifit1 Isg15 Ubb Malt1 Crip1 Tbxas1 Klra2 Ccrl2 Clic1 Cltc Ms4a7 Nfkbiz Sulf2 Apoe Cd300c2 H2-Q7 Actr2
Eif1	1.53E-62	-0.243441937	0.994	0.996	3.37E-58			Gatm	2.38E-58	0.622117765	0.844	0.775	5.25E-54			Cd44	8.32E-38	-0.312641219	0.813	0.853	1.83E-33			ABTvsTBI	40	Ccl6 Ntpcr Trim25 Smchd1 Clic4 Arl4c Ccl9 Slc15a3 Cd274 Mafb Picalm Tmem119 Slc30a1 Rel Vps37b Nfkb1 Pde4b Ccl12 Atp2b1 Clec4a2 Nup98 Gpr35 Adgre5 Tnfrsf1a Hif1a Tubb5 Dot1l Mmp19 Bach1 Ahnak Csf2rb Ms4a6b Ndel1 Irgm1 Olr1 B4galt5 Stk17b Ly6i Iqgap1 Gda
Acp5	1.95E-62	0.377704961	0.404	0.237	4.30E-58			Nfkbia	1.85E-51	-0.450804051	0.844	0.898	4.08E-47			Eif1	1.12E-35	-0.17223925	0.997	0.996	2.47E-31
Crem	1.80E-60	-0.438014607	0.529	0.644	3.96E-56			Mid1	1.53E-47	0.267152548	0.271	0.138	3.36E-43			Cyth1	1.46E-35	-0.24845641	0.58	0.671	3.22E-31
Fkbp5	1.67E-57	0.342266625	0.524	0.354	3.68E-53			Ubb	5.01E-45	-0.21468093	0.991	0.993	1.10E-40			Nr4a2	2.52E-35	-0.274228299	0.727	0.796	5.55E-31
C5ar1	4.69E-56	-0.437840712	0.394	0.535	1.03E-51			Nrg1	5.20E-44	0.280965268	0.204	0.091	1.15E-39			Vegfa	6.08E-34	-0.302458434	0.818	0.851	1.34E-29
Atf3	2.64E-55	0.351120451	0.871	0.767	5.81E-51			Prkcd	1.49E-42	0.386046426	0.773	0.698	3.29E-38			Arl4c	7.55E-33	-0.23267523	0.801	0.842	1.66E-28
Ifitm2	3.48E-54	-0.342228182	0.945	0.964	7.66E-50			Acp5	1.83E-41	0.309368027	0.404	0.261	4.04E-37			Dusp5	1.14E-32	-0.321346541	0.518	0.601	2.52E-28
Klf9	9.50E-54	0.282270939	0.278	0.139	2.09E-49			C3	3.23E-41	0.398271442	0.719	0.6	7.12E-37			Nr4a3	1.17E-31	-0.308579538	0.537	0.625	2.58E-27
Fxyd5	1.25E-53	-0.238479282	0.995	0.996	2.75E-49			Basp1	6.24E-41	-0.415008202	0.734	0.813	1.37E-36			Litaf	7.11E-31	-0.219233393	0.856	0.89	1.57E-26
Sla	4.84E-53	0.327308339	0.715	0.567	1.07E-48			Lyz2	4.34E-40	-0.367070575	0.983	0.991	9.57E-36			Iqgap1	5.96E-29	-0.208025395	0.895	0.918	1.31E-24
Btg1	7.34E-51	-0.28097797	0.992	0.996	1.62E-46			Mrc1	5.82E-39	0.484636667	0.344	0.216	1.28E-34			Picalm	2.58E-28	-0.189248435	0.948	0.961	5.69E-24
Nrg1	2.05E-50	0.253223134	0.204	0.089	4.52E-46			Cxcl2	9.83E-37	-0.607510742	0.829	0.879	2.17E-32			Ms4a6b	3.96E-28	0.193455228	0.938	0.908	8.72E-24
Plk3	2.34E-50	0.27958921	0.482	0.313	5.15E-46			C5ar1	1.93E-36	-0.324988856	0.394	0.518	4.25E-32			Il1rn	5.25E-27	-0.366638337	0.653	0.72	1.16E-22
Nfkbia	6.95E-50	-0.510930147	0.844	0.891	1.53E-45			Ak2	4.15E-35	0.290365374	0.622	0.502	9.15E-31			Gpr35	1.95E-25	-0.211813602	0.638	0.706	4.30E-21
Prkcd	1.09E-47	0.367983582	0.773	0.673	2.41E-43			Slc7a2	5.11E-35	0.314221543	0.148	0.062	1.13E-30			Slc15a3	2.28E-25	-0.215574173	0.838	0.868	5.03E-21
Lmnb1	1.60E-47	-0.344152544	0.73	0.807	3.52E-43			Ifitm2	5.63E-35	-0.262017712	0.945	0.963	1.24E-30			Bcl2l11	1.76E-24	-0.253430494	0.568	0.643	3.87E-20
Mxi1	1.26E-45	-0.365017211	0.48	0.595	2.78E-41			Clec12a	1.09E-34	-0.309136892	0.577	0.684	2.40E-30			Smox	1.89E-24	-0.231994269	0.544	0.617	4.17E-20
Vegfa	1.52E-44	-0.376282145	0.781	0.851	3.35E-40			Clec4e	2.14E-32	-0.449872413	0.474	0.587	4.71E-28			Fem1c	5.84E-24	-0.223001407	0.578	0.654	1.29E-19
Acod1	1.11E-43	-0.472143108	0.203	0.332	2.45E-39			Prps1	4.32E-32	0.182379003	0.169	0.081	9.52E-28			Plek	1.68E-22	-0.188313086	0.938	0.946	3.71E-18
Vim	1.64E-43	-0.365974111	0.979	0.986	3.61E-39			AW112010	8.49E-30	-0.320473565	0.938	0.952	1.87E-25			Kdm6b	2.90E-22	-0.220008407	0.691	0.746	6.39E-18
Tfec	5.51E-43	0.184764816	0.156	0.063	1.21E-38			Tarm1	2.02E-29	0.213253096	0.216	0.12	4.45E-25			Mxi1	3.97E-22	-0.224122384	0.519	0.595	8.74E-18
Ctsl	1.14E-42	-0.443649655	0.745	0.814	2.52E-38			Mgst1	2.37E-29	0.338216485	0.635	0.525	5.21E-25			Isy1	5.56E-22	-0.223094811	0.486	0.55	1.22E-17
Ccl24	2.66E-42	0.901469834	0.129	0.048	5.85E-38			Tfec	4.89E-29	0.182284737	0.156	0.074	1.08E-24			Ifi27l2a	1.11E-21	0.173620405	0.989	0.975	2.45E-17
Lyz2	4.35E-41	-0.318447512	0.983	0.993	9.59E-37			Nr4a1	3.22E-28	0.281954151	0.842	0.761	7.10E-24			Tsc22d3	5.92E-21	0.208542339	0.6	0.506	1.30E-16
Mrc1	2.17E-40	0.419744118	0.344	0.214	4.78E-36			Tnf	5.08E-28	-0.281837903	0.269	0.379	1.12E-23			Arg1	7.16E-21	-0.529187913	0.52	0.597	1.58E-16
Slfn1	5.48E-40	0.30992436	0.669	0.525	1.21E-35			Batf3	7.20E-28	0.208899666	0.235	0.139	1.59E-23			Ell2	1.51E-20	-0.208444173	0.591	0.658	3.32E-16
Gpr183	7.39E-40	0.322438313	0.478	0.335	1.63E-35			Egr2	1.08E-27	0.251249643	0.257	0.157	2.37E-23			Abca1	2.00E-20	-0.258902387	0.384	0.457	4.40E-16
Mgl2	1.40E-39	0.227564465	0.11	0.037	3.09E-35			Klra2	2.81E-27	-0.227709207	0.674	0.764	6.20E-23			Basp1	2.30E-20	-0.236742847	0.813	0.846	5.07E-16
Abca1	3.03E-39	-0.356443606	0.333	0.457	6.67E-35			Clic1	1.28E-26	-0.161746597	0.969	0.976	2.81E-22			Spag9	2.94E-20	-0.193077068	0.729	0.769	6.47E-16
Smox	4.66E-39	-0.3256681	0.522	0.617	1.03E-34			Vrk1	2.20E-26	0.231171756	0.385	0.274	4.84E-22			Csf2rb	3.10E-20	-0.21387407	0.719	0.759	6.83E-16
Tpd52	1.22E-38	-0.266115574	0.877	0.902	2.69E-34			mt-Co1	3.16E-26	0.164746263	1	1	6.96E-22			Cytip	5.57E-20	-0.218050077	0.862	0.879	1.23E-15
Fcgr4	1.43E-38	-0.314250175	0.766	0.828	3.15E-34			F10	9.27E-26	0.332355091	0.371	0.262	2.04E-21			Fn1	9.29E-20	-0.354593108	0.65	0.702	2.05E-15
Ehd1	5.20E-38	-0.313470645	0.464	0.572	1.15E-33			Btg2	1.05E-25	0.246453104	0.937	0.911	2.31E-21			Adgre5	1.91E-19	-0.257310253	0.374	0.446	4.21E-15
Ifi30	1.26E-37	0.225792952	0.986	0.97	2.77E-33			Ifih1	1.13E-25	0.293699656	0.582	0.476	2.50E-21			Gpd2	3.07E-19	-0.195931704	0.314	0.39	6.76E-15
Lmna	3.41E-37	-0.402911246	0.396	0.51	7.51E-33			Jak2	1.16E-25	0.234475464	0.529	0.414	2.55E-21			Rgs1	3.29E-19	0.22939112	0.929	0.89	7.26E-15
Clec4d	4.44E-37	-0.397004668	0.329	0.45	9.78E-33			Rnf19b	7.56E-25	0.317322332	0.707	0.629	1.66E-20			Hif1a	3.38E-19	-0.210142636	0.71	0.756	7.45E-15
Ak2	7.88E-36	0.25601152	0.622	0.489	1.74E-31			Irf2bp2	1.80E-24	0.202469037	0.855	0.806	3.97E-20			Tubb5	3.68E-19	0.175591798	0.684	0.6	8.12E-15
Ninj1	2.91E-35	-0.311087823	0.654	0.747	6.42E-31			Ear2	3.33E-24	0.255296404	0.065	0.019	7.35E-20			Lyn	7.70E-19	-0.168793945	0.916	0.928	1.70E-14
Pim3	3.42E-35	0.282758876	0.541	0.403	7.54E-31			Sulf2	6.27E-24	0.177269086	0.278	0.178	1.38E-19			Fkbp5	8.62E-19	0.169331986	0.44	0.354	1.90E-14
Thbs1	3.64E-35	-0.397824724	0.881	0.9	8.03E-31			Cd164	7.38E-24	0.230793911	0.56	0.452	1.63E-19			Nup98	1.64E-18	-0.190586873	0.459	0.523	3.62E-14
Axl	4.08E-35	0.267887651	0.797	0.717	8.99E-31			Ifi30	1.00E-23	0.179665809	0.986	0.976	2.21E-19			Btg1	2.90E-18	-0.153124596	0.992	0.996	6.39E-14
Nr4a1	8.09E-35	0.297313529	0.842	0.741	1.78E-30			Mertk	1.04E-23	0.187640168	0.273	0.176	2.29E-19			Cd14	3.61E-18	-0.191384992	0.978	0.981	7.96E-14
Slc7a2	1.16E-34	0.279240853	0.148	0.066	2.55E-30			Axl	2.65E-23	0.22629858	0.797	0.745	5.83E-19			Pid1	3.64E-18	0.170276536	0.636	0.538	8.01E-14
Flt1	1.74E-34	0.32814926	0.374	0.253	3.84E-30			mt-Atp6	1.10E-22	0.177037437	0.998	0.998	2.42E-18			Slc16a3	1.67E-17	-0.200255719	0.656	0.699	3.68E-13
Clec4a3	1.94E-34	0.283316667	0.731	0.613	4.27E-30			Ptgs1	2.29E-22	0.199637714	0.238	0.152	5.04E-18			Nfkb1	2.51E-17	-0.197220066	0.583	0.638	5.53E-13
Prps1	2.08E-34	0.173491232	0.169	0.082	4.58E-30			Gm34084	2.98E-22	-0.289621885	0.402	0.5	6.56E-18			Clic4	2.57E-17	-0.196370616	0.776	0.804	5.66E-13
Gpd2	4.48E-34	-0.298084535	0.281	0.39	9.88E-30			Vim	3.18E-22	-0.278058738	0.979	0.983	7.01E-18			Got1	3.79E-17	-0.192559685	0.721	0.751	8.34E-13
Olfm1	5.58E-34	0.229680594	0.372	0.245	1.23E-29			Acod1	3.30E-22	-0.329954581	0.203	0.294	7.26E-18			Lmna	7.14E-17	-0.278624002	0.454	0.51	1.57E-12
Batf3	7.35E-34	0.201831848	0.235	0.132	1.62E-29			Xdh	7.66E-22	0.214673746	0.423	0.321	1.69E-17			Stk17b	1.81E-16	0.177868939	0.761	0.698	3.98E-12
Zfp36l2	1.03E-33	0.279544329	0.879	0.806	2.27E-29			Rnf213	1.01E-21	0.222252211	0.825	0.775	2.22E-17			Atp2b1	2.30E-16	-0.158471481	0.857	0.876	5.08E-12
Slfn2	5.89E-32	-0.329453659	0.899	0.906	1.30E-27			Mgl2	5.59E-21	0.191348609	0.11	0.052	1.23E-16			Zfp36l2	2.41E-16	0.17055227	0.862	0.806	5.31E-12
Gatm	1.03E-31	0.401767221	0.844	0.784	2.28E-27			Clec4a3	7.16E-21	0.233639485	0.731	0.645	1.58E-16			Scimp	3.32E-16	0.159348351	0.601	0.516	7.31E-12
Bcl2l11	1.08E-31	-0.308318347	0.556	0.643	2.38E-27			Bst1	7.87E-21	-0.200174894	0.145	0.228	1.73E-16			Mefv	7.34E-16	-0.206973582	0.278	0.344	1.62E-11
Vrk1	1.34E-31	0.229410945	0.385	0.262	2.96E-27			Ctsh	1.58E-20	-0.152616898	0.967	0.979	3.49E-16			Txnrd1	1.41E-15	-0.210190707	0.427	0.49	3.10E-11
2023-03-01	1.67E-31	0.209259538	0.42	0.29	3.67E-27			Lgals9	2.53E-20	0.209426515	0.779	0.717	5.57E-16			Ahnak	2.28E-15	-0.208784258	0.754	0.792	5.02E-11
Tmpo	2.71E-31	0.25907549	0.335	0.222	5.97E-27			Anxa4	4.04E-20	0.19687815	0.549	0.45	8.91E-16			Tpd52	2.79E-15	-0.156671022	0.899	0.902	6.15E-11
Slc25a5	3.41E-31	0.198620883	0.93	0.892	7.52E-27			Cd14	8.08E-20	-0.229387817	0.969	0.978	1.78E-15			Emilin2	1.06E-14	-0.191580301	0.644	0.69	2.34E-10
Card19	3.69E-31	-0.325826108	0.6	0.672	8.14E-27			Sla	1.41E-19	0.205942014	0.715	0.641	3.11E-15			Plec	2.07E-14	-0.194653153	0.292	0.357	4.57E-10
Taldo1	8.86E-31	0.240092534	0.94	0.894	1.95E-26			Card19	2.46E-19	-0.243328031	0.6	0.674	5.42E-15			Rel	4.76E-14	-0.161727629	0.752	0.784	1.05E-09
Tsc22d3	1.30E-30	0.266370759	0.629	0.506	2.86E-26			Zfp36l1	3.12E-19	0.277031092	0.774	0.726	6.87E-15			Tnfrsf1a	8.85E-14	-0.157763102	0.674	0.714	1.95E-09
Mdm2	3.94E-30	-0.319378464	0.447	0.536	8.69E-26			Alox5ap	5.26E-19	-0.161398816	0.96	0.975	1.16E-14			Ndel1	1.03E-13	-0.154807157	0.714	0.744	2.27E-09
Lyn	1.35E-29	-0.22168555	0.914	0.928	2.97E-25			Ninj1	8.48E-19	-0.22901358	0.654	0.738	1.87E-14			Gpr132	1.54E-13	-0.155477158	0.551	0.61	3.39E-09
Bst1	1.40E-29	-0.264823263	0.145	0.24	3.09E-25			Qk	8.77E-19	0.190986016	0.631	0.541	1.93E-14			Atp2b4	1.84E-13	-0.178687379	0.281	0.344	4.05E-09
Cnp	1.43E-29	0.195867673	0.364	0.245	3.16E-25			Ly6a	9.27E-19	-0.213973416	0.901	0.938	2.04E-14			Pde4b	1.90E-13	-0.174057115	0.698	0.729	4.18E-09
Tkt	3.39E-29	0.194394629	0.859	0.777	7.48E-25			Hfe	9.76E-19	0.203514627	0.424	0.331	2.15E-14			Rab8b	2.13E-13	-0.161354973	0.632	0.672	4.68E-09
Ifit3	7.13E-29	0.239372229	0.551	0.418	1.57E-24			Ubl3	1.01E-18	0.178370492	0.839	0.788	2.23E-14			Bach1	3.12E-13	-0.195807777	0.549	0.595	6.86E-09
Slc16a3	1.24E-28	-0.292813214	0.632	0.699	2.72E-24			mt-Nd4	1.27E-18	0.192293377	0.959	0.946	2.80E-14			Btg2	3.18E-13	0.161048999	0.911	0.89	7.01E-09
Jaml	1.96E-28	0.252130414	0.286	0.184	4.32E-24			Ehd1	4.94E-18	-0.181953842	0.464	0.551	1.09E-13			Gpr183	4.18E-13	0.172131678	0.408	0.335	9.21E-09
Irf1	2.20E-28	-0.34952648	0.451	0.542	4.85E-24			Cd84	6.74E-18	0.177197285	0.54	0.449	1.48E-13			Por	4.71E-13	-0.166391851	0.38	0.434	1.04E-08
Ifi206	2.48E-28	0.22783564	0.455	0.33	5.47E-24			mt-Nd1	7.59E-18	0.186620814	0.969	0.946	1.67E-13			Ccl4	1.04E-12	0.401758929	0.615	0.553	2.30E-08
Usp18	3.48E-28	0.247529767	0.478	0.349	7.66E-24			Actr2	8.21E-18	0.169294346	0.909	0.886	1.81E-13			B4galt5	1.28E-12	-0.157920856	0.455	0.507	2.82E-08
Spon1	6.63E-28	0.220167273	0.384	0.269	1.46E-23			Smap2	2.47E-17	0.222545173	0.617	0.534	5.45E-13			Ly6c2	2.16E-12	0.260535152	0.886	0.854	4.76E-08
Clec12a	7.77E-28	-0.288183802	0.577	0.651	1.71E-23			Cd300lf	2.58E-17	0.213357755	0.729	0.663	5.68E-13			Ntpcr	2.17E-12	0.151593163	0.505	0.437	4.78E-08
Por	8.91E-28	-0.27729161	0.344	0.434	1.96E-23			Sell	2.58E-17	0.325564201	0.271	0.191	5.69E-13			Cd86	2.88E-12	-0.154940905	0.704	0.738	6.34E-08
Ifi44	1.43E-27	0.25574773	0.338	0.23	3.15E-23			Sft2d2	2.94E-17	0.161690301	0.341	0.252	6.47E-13			Dot1l	4.15E-12	-0.164233226	0.305	0.359	9.15E-08
Eif2b2	3.42E-27	0.167217217	0.274	0.173	7.53E-23			Lmnb1	3.67E-17	-0.200701288	0.73	0.784	8.09E-13			Clec4a2	5.07E-12	0.155040784	0.535	0.464	1.12E-07
Sec61b	6.32E-27	0.214385221	0.943	0.919	1.39E-22			Fabp5	4.16E-17	0.267399335	0.303	0.217	9.18E-13			Zfp703	5.10E-12	-0.198806425	0.433	0.48	1.12E-07
Plekho1	9.28E-27	0.21941936	0.695	0.591	2.04E-22			Nfkbib	4.56E-17	-0.179003535	0.357	0.44	1.00E-12			Irf1	1.24E-11	-0.218126861	0.496	0.542	2.72E-07
Slc11a1	1.05E-26	-0.239919075	0.522	0.617	2.31E-22			Kdm7a	4.65E-17	0.200572435	0.669	0.592	1.02E-12			Ckb	1.31E-11	0.165975547	0.505	0.441	2.88E-07
Cd164	1.88E-26	0.218739914	0.56	0.438	4.14E-22			Clec4d	4.93E-17	-0.30946107	0.329	0.411	1.09E-12			Irgm1	1.33E-11	-0.180322276	0.556	0.597	2.93E-07
Irf2bp2	2.08E-26	0.192525241	0.855	0.783	4.59E-22			Tmpo	6.50E-17	0.21550343	0.335	0.253	1.43E-12			Slc30a1	1.41E-11	-0.172859145	0.232	0.285	3.10E-07
Lgals9	2.95E-26	0.200472339	0.779	0.681	6.49E-22			Slfn5	7.30E-17	0.224126256	0.845	0.795	1.61E-12			Trim25	1.51E-11	-0.164501515	0.737	0.764	3.33E-07
Ifih1	3.86E-26	0.25861295	0.582	0.464	8.50E-22			Sec61b	8.44E-17	0.187610967	0.943	0.93	1.86E-12			Antxr2	2.79E-11	-0.161192499	0.258	0.309	6.14E-07
Smap2	5.79E-26	0.252485608	0.617	0.502	1.28E-21			Fcgr4	1.98E-16	-0.199895248	0.766	0.822	4.36E-12			Tmem119	4.03E-11	0.154673319	0.362	0.299	8.88E-07
Antxr2	6.36E-26	-0.251459684	0.22	0.309	1.40E-21			Sptbn1	3.45E-16	0.160954279	0.339	0.253	7.59E-12			Olr1	8.22E-11	-0.193295206	0.168	0.216	1.81E-06
Tep1	6.79E-26	0.213820831	0.532	0.418	1.50E-21			Fcgr2b	3.76E-16	0.15953352	0.959	0.943	8.29E-12			Jun	8.22E-11	0.195645326	0.851	0.811	1.81E-06
Plek	8.00E-26	-0.204838136	0.933	0.946	1.76E-21			Plk3	5.25E-16	0.173504765	0.482	0.39	1.16E-11			Adam8	8.29E-11	-0.152753532	0.405	0.462	1.83E-06
Sys1	1.18E-25	0.226826036	0.679	0.576	2.61E-21			Klf9	7.05E-16	0.151753211	0.278	0.196	1.55E-11			Emp1	1.00E-10	-0.17831329	0.325	0.377	2.21E-06
AI839979	1.59E-25	-0.209133243	0.104	0.184	3.50E-21			Atp5g3	7.36E-16	0.171749669	0.819	0.773	1.62E-11			Cd274	1.19E-10	-0.174151655	0.448	0.496	2.62E-06
Tuba1b	1.67E-25	0.217786186	0.784	0.698	3.68E-21			Nfe2l2	1.13E-15	-0.177721969	0.866	0.899	2.50E-11			C3	1.23E-10	-0.215494833	0.6	0.64	2.70E-06
Ubc	1.71E-25	-0.166838636	0.996	0.996	3.77E-21			Usp18	1.82E-15	0.211594018	0.478	0.387	4.02E-11			Tagln2	5.14E-10	-0.158663607	0.853	0.864	1.13E-05
Mndal	2.31E-25	0.262476877	0.871	0.807	5.10E-21			Ddx58	3.28E-15	0.185413936	0.486	0.398	7.22E-11			Mafb	9.27E-10	-0.155680967	0.899	0.915	2.04E-05
Itgam	3.35E-25	-0.226888816	0.786	0.83	7.37E-21			Pim3	4.01E-15	0.191958692	0.541	0.458	8.83E-11			Ctsl	9.77E-10	-0.191789009	0.789	0.814	2.15E-05
Rab20	3.35E-25	-0.272796593	0.515	0.59	7.38E-21			Emp3	5.32E-15	-0.152602969	0.903	0.929	1.17E-10			Grina	1.04E-09	-0.174700596	0.692	0.718	2.28E-05
Apobec3	3.58E-25	0.19414046	0.524	0.405	7.89E-21			Tbxas1	6.77E-15	0.165002703	0.479	0.393	1.49E-10			Nfkbie	1.98E-09	-0.1635866	0.525	0.564	4.36E-05
Spint1	4.11E-25	0.20626374	0.516	0.398	9.06E-21			Gapdh	7.96E-15	-0.185818852	0.992	0.995	1.75E-10			Ccl24	4.13E-09	-0.173230308	0.025	0.048	9.09E-05
Atp1b3	4.71E-25	-0.38735779	0.829	0.853	1.04E-20			Capza2	8.41E-15	0.156933958	0.959	0.95	1.85E-10			Mxd1	9.93E-09	-0.178887977	0.657	0.687	0.000218684
Ier3	7.00E-25	-0.320842159	0.831	0.865	1.54E-20			Rgs2	9.99E-15	0.175227796	0.927	0.899	2.20E-10			Smchd1	1.54E-08	-0.160743702	0.61	0.633	0.000339543
Per1	8.60E-25	0.19875597	0.549	0.431	1.90E-20			Cxcl9	1.09E-14	-0.729213253	0.294	0.368	2.40E-10			Ccl9	2.79E-08	-0.201326265	0.696	0.716	0.000615748
Stap1	8.73E-25	-0.300744294	0.463	0.542	1.92E-20			Cbl	1.30E-14	0.184414084	0.527	0.439	2.87E-10			Flt1	4.98E-08	-0.153308727	0.211	0.253	0.001098261
Hfe	1.70E-24	0.220362385	0.424	0.317	3.74E-20			Olfm1	1.31E-14	0.170732222	0.372	0.29	2.89E-10			Gatm	5.14E-08	-0.220350545	0.775	0.784	0.001132653
Dusp6	2.34E-24	0.243281413	0.45	0.339	5.16E-20			Cd300c2	1.50E-14	-0.155335241	0.876	0.907	3.31E-10			Cd83	5.87E-08	-0.159940092	0.741	0.757	0.001294334
Cd93	4.20E-24	-0.240400285	0.174	0.261	9.25E-20			Dync1h1	1.54E-14	0.152914873	0.539	0.447	3.39E-10			Eif4e	6.96E-08	-0.152526754	0.533	0.557	0.001534063
Cbl	4.51E-24	0.220787825	0.527	0.409	9.94E-20			Cltc	1.65E-14	0.196419236	0.742	0.692	3.64E-10			Stap1	1.03E-07	-0.176860542	0.515	0.542	0.002259656
Nfe2l2	5.09E-24	-0.234722734	0.866	0.892	1.12E-19			Itgam	1.76E-14	-0.175587882	0.786	0.829	3.87E-10			Chil3	1.47E-07	0.266197795	0.41	0.359	0.003230257
Cyth1	5.41E-24	-0.234145297	0.608	0.671	1.19E-19			Nos2	1.88E-14	-0.313370187	0.051	0.098	4.15E-10			Gbp2	1.91E-07	-0.179977347	0.666	0.693	0.004201373
Ms4a4c	6.47E-24	0.228377576	0.958	0.951	1.43E-19			Dennd1b	1.91E-14	0.174664576	0.427	0.346	4.21E-10			Ptgs2	2.09E-07	-0.265834525	0.57	0.61	0.004602455
Sft2d2	6.89E-24	0.169619415	0.341	0.235	1.52E-19			Sirpa	1.92E-14	0.18372625	0.718	0.67	4.22E-10			Clec4e	3.14E-07	-0.197241839	0.587	0.616	0.006916465
Capza2	7.54E-24	0.184262788	0.959	0.936	1.66E-19			Ctsl	1.99E-14	-0.251860646	0.745	0.789	4.39E-10			Vps37b	3.40E-07	-0.17737095	0.44	0.471	0.007491165
Ifi209	8.53E-24	0.22195129	0.794	0.692	1.88E-19			Plgrkt	3.22E-14	0.151251154	0.486	0.4	7.09E-10			Ccl3	3.65E-07	0.233153332	0.417	0.371	0.00804348
Mertk	1.04E-23	0.166119494	0.273	0.178	2.30E-19			Dennd4a	4.03E-14	0.18482288	0.705	0.652	8.88E-10			Irf8	5.74E-07	-0.180350055	0.691	0.706	0.012637079
Cxcl9	1.05E-23	-0.707141463	0.294	0.388	2.32E-19			Traf1	6.31E-14	-0.205835058	0.253	0.326	1.39E-09			Ccl6	6.25E-07	-0.238807981	0.582	0.61	0.013776293
Tgm2	1.23E-23	-0.270622931	0.79	0.843	2.70E-19			Itm2c	6.77E-14	0.168510297	0.711	0.65	1.49E-09			Ccl12	8.17E-07	0.235649945	0.429	0.379	0.017993063
Scimp	1.53E-23	0.213410534	0.626	0.516	3.37E-19			Marcksl1	6.82E-14	-0.207377573	0.373	0.448	1.50E-09			Gda	1.42E-06	-0.154379048	0.383	0.417	0.031193003
Akr1a1	2.09E-23	0.170444532	0.943	0.919	4.60E-19			Ifi204	1.20E-13	0.171616605	0.93	0.92	2.64E-09			Mmp19	1.68E-06	-0.16273657	0.212	0.249	0.03705718
Phlda1	4.33E-23	-0.324096488	0.308	0.394	9.54E-19			Sp100	1.41E-13	0.164164584	0.789	0.731	3.10E-09			Ly6i	1.88E-06	0.162798014	0.568	0.522	0.041496436
Mgst1	5.99E-23	0.305791959	0.635	0.535	1.32E-18			mt-Nd3	1.99E-13	0.168850653	0.725	0.659	4.38E-09			Crip1	5.27E-06	-0.197553263	0.903	0.909	0.116182626
Traf1	1.20E-22	-0.27187195	0.253	0.34	2.65E-18			Nr4a3	2.04E-13	0.214222695	0.606	0.537	4.50E-09			Inhba	8.50E-06	-0.172616489	0.078	0.105	0.187308668
Anxa4	2.62E-22	0.204234449	0.549	0.442	5.77E-18			Pid1	2.21E-13	-0.206681673	0.585	0.636	4.87E-09			Ifitm1	5.08E-05	-0.184394325	0.239	0.27	1
Isy1	9.28E-22	-0.24917096	0.478	0.55	2.04E-17			Ckb	2.41E-13	-0.218677769	0.436	0.505	5.31E-09			Srgn	5.88E-05	-0.152562826	0.999	0.999	1
Dusp5	1.24E-21	-0.273061497	0.535	0.601	2.73E-17			Reep3	2.42E-13	0.166348513	0.545	0.463	5.34E-09			Tnfaip2	0.000180094	-0.291130704	0.546	0.549	1
Arg1	1.27E-21	0.413981971	0.675	0.597	2.81E-17			Gsr	2.50E-13	0.226022876	0.311	0.238	5.50E-09			Ifitm6	0.000272087	-0.168562942	0.153	0.178	1
Cxcl2	1.44E-21	-0.520025458	0.829	0.859	3.17E-17			Dek	2.92E-13	0.18239926	0.706	0.634	6.44E-09			Eprs	0.00065579	-0.150190834	0.429	0.454	1
Ly6c2	1.58E-21	0.34379357	0.898	0.854	3.47E-17			Fkbp5	3.02E-13	0.172934639	0.524	0.44	6.64E-09			Spp1	0.000775134	-0.191218604	0.355	0.381	1
Ppfia4	1.59E-21	0.208525854	0.526	0.421	3.49E-17			Mndal	4.31E-13	0.210601994	0.871	0.842	9.49E-09			Slpi	0.000944424	-0.294466528	0.143	0.165	1
Ecm1	3.54E-21	-0.310616386	0.38	0.451	7.79E-17			Apoe	5.45E-13	-0.20132956	0.988	0.985	1.20E-08			Cxcl10	0.001320366	-0.205308568	0.439	0.459	1
Ifi213	3.55E-21	0.180394263	0.545	0.43	7.82E-17			Spon1	5.95E-13	0.168227757	0.384	0.308	1.31E-08			Hilpda	0.004424318	-0.228306827	0.476	0.483	1
Cd84	7.52E-21	0.188011352	0.54	0.438	1.66E-16			H2-Q7	9.27E-13	-0.16535371	0.801	0.855	2.04E-08			Ccl7	0.017450377	0.188379162	0.297	0.275	1
Dek	1.34E-20	0.219210619	0.706	0.61	2.95E-16			Ptpn1	1.09E-12	0.185732968	0.804	0.753	2.39E-08			Wfdc17	0.031490597	-0.186690806	0.547	0.548	1
Gng10	2.04E-20	0.225608578	0.779	0.707	4.49E-16			Socs3	1.21E-12	-0.182743209	0.754	0.788	2.66E-08			Hspa1b	0.052259206	-0.349575443	0.083	0.094	1
Bcl2a1a	2.80E-20	0.184161072	0.44	0.337	6.17E-16			Etv3	1.26E-12	0.155184629	0.42	0.341	2.77E-08			Hspa1a	0.370278169	-0.542716919	0.167	0.172	1
mt-Nd1	3.16E-20	0.183382866	0.969	0.941	6.96E-16			Ifnar2	1.28E-12	-0.153215245	0.793	0.829	2.81E-08			Ccl5	0.681596029	-0.17595126	0.609	0.601	1
Nfkbie	3.88E-20	-0.24022874	0.492	0.564	8.55E-16			Slc11a1	1.34E-12	-0.156687603	0.522	0.597	2.95E-08
Orai1	8.13E-20	0.154989261	0.502	0.39	1.79E-15			Slfn1	1.65E-12	0.176948774	0.669	0.6	3.63E-08
Sqstm1	1.82E-19	-0.226686345	0.664	0.714	4.02E-15			Upp1	1.66E-12	-0.228093162	0.083	0.134	3.65E-08
Ndufc2	2.72E-19	0.169360921	0.827	0.763	5.99E-15			Nfil3	2.11E-12	0.150181966	0.794	0.746	4.64E-08
Ear2	3.34E-19	0.210082368	0.065	0.025	7.36E-15			Cd63	2.56E-12	0.278386067	0.4	0.333	5.64E-08
Ankle2	3.72E-19	0.154816909	0.38	0.279	8.19E-15			Klf4	2.61E-12	0.169493556	0.891	0.872	5.76E-08
Hist1h1e	5.19E-19	0.174657798	0.24	0.159	1.14E-14			Ifi209	3.82E-12	0.175546134	0.794	0.731	8.43E-08
Rasgef1b	6.90E-19	0.161471422	0.438	0.335	1.52E-14			Phlda1	4.28E-12	-0.20663634	0.308	0.374	9.42E-08
Itm2c	9.57E-19	0.178917458	0.711	0.62	2.11E-14			Ptpre	5.53E-12	0.158591895	0.454	0.377	1.22E-07
Fcgr2b	1.41E-18	0.164266671	0.959	0.937	3.11E-14			Cish	7.68E-12	0.151656189	0.355	0.28	1.69E-07
Fem1c	1.54E-18	-0.204147891	0.596	0.654	3.39E-14			Ifi211	8.31E-12	0.164875997	0.838	0.799	1.83E-07
Ptpn1	1.65E-18	0.200397423	0.804	0.742	3.64E-14			Crip1	8.93E-12	0.257330059	0.918	0.903	1.97E-07
Got1	1.77E-18	-0.223355638	0.719	0.751	3.89E-14			Slc25a33	1.53E-11	-0.165496319	0.268	0.33	3.36E-07
Bin2	1.80E-18	0.178625252	0.533	0.426	3.97E-14			Jaml	1.61E-11	0.184940654	0.286	0.221	3.55E-07
Atp2b4	1.82E-18	-0.235841503	0.266	0.344	4.01E-14			Ecm1	2.09E-11	-0.249607315	0.38	0.436	4.62E-07
Reep3	1.84E-18	0.166716018	0.545	0.44	4.06E-14			Sys1	1.05E-10	0.152403767	0.679	0.625	2.31E-06
Uhrf2	3.95E-18	-0.243036816	0.301	0.374	8.70E-14			Itgax	1.67E-10	0.171511783	0.358	0.293	3.69E-06
Tgif1	4.89E-18	-0.195043442	0.634	0.678	1.08E-13			Mdm2	1.72E-10	-0.171167235	0.447	0.502	3.78E-06
Nos2	5.15E-18	-0.307553909	0.051	0.104	1.14E-13			Nfkbiz	2.27E-10	-0.185358313	0.524	0.587	5.00E-06
Slfn5	6.07E-18	0.18425961	0.845	0.773	1.34E-13			Isg15	2.44E-10	0.196259826	0.895	0.862	5.38E-06
Ptgs2	6.90E-18	-0.450148522	0.543	0.61	1.52E-13			Maf	2.74E-10	-0.170476495	0.391	0.456	6.04E-06
Mxd1	9.17E-18	-0.274706986	0.63	0.687	2.02E-13			Ccrl2	2.84E-10	-0.185880734	0.829	0.865	6.25E-06
Ube2l6	9.63E-18	0.154378932	0.487	0.379	2.12E-13			Ranbp2	3.27E-10	0.160823075	0.592	0.525	7.20E-06
Dennd1b	1.02E-17	0.162437419	0.427	0.327	2.25E-13			Slfn2	3.75E-10	-0.18748254	0.899	0.912	8.25E-06
Cd63	1.02E-17	0.326569458	0.4	0.319	2.26E-13			S100a11	3.78E-10	-0.172178506	0.904	0.928	8.33E-06
Calm2	1.31E-17	-0.175693538	0.871	0.886	2.89E-13			Gpr171	4.21E-10	0.172874076	0.576	0.511	9.28E-06
Ddx58	1.49E-17	0.176182203	0.486	0.388	3.27E-13			Ifit2	4.79E-10	0.201104969	0.484	0.414	1.06E-05
Ptpre	2.25E-17	0.154941145	0.454	0.351	4.96E-13			Ms4a7	1.01E-09	-0.296714482	0.649	0.679	2.22E-05
Gab1	2.43E-17	-0.186015163	0.121	0.185	5.35E-13			Gpr183	1.45E-09	0.150306635	0.478	0.408	3.20E-05
Egr2	2.92E-17	0.170740921	0.257	0.179	6.44E-13			Id2	1.76E-09	-0.158354955	0.821	0.862	3.87E-05
Klf13	3.10E-17	0.153606763	0.783	0.696	6.82E-13			Jdp2	2.03E-09	-0.173769865	0.639	0.687	4.48E-05
Rgs2	3.90E-17	0.176085783	0.927	0.894	8.59E-13			Ifi203	3.42E-09	0.154236519	0.825	0.785	7.53E-05
Nfkbib	5.66E-17	-0.191066085	0.357	0.429	1.25E-12			Jun	6.00E-09	-0.173265325	0.83	0.851	0.000132246
Chil3	6.06E-17	0.670735223	0.444	0.359	1.33E-12			H2-Eb1	6.20E-09	-0.161170679	0.947	0.954	0.000136564
Phf11d	9.51E-17	0.214344677	0.571	0.478	2.10E-12			Apoc2	9.06E-09	-0.275686409	0.749	0.766	0.000199684
Plgrkt	1.02E-16	0.155994573	0.486	0.39	2.25E-12			Aldoa	1.07E-08	-0.161875903	0.956	0.967	0.000235795
Spag9	1.14E-16	-0.194436577	0.738	0.769	2.52E-12			Lpl	1.35E-08	0.194554941	0.07	0.04	0.000298367
Itgax	2.07E-16	0.181812556	0.358	0.273	4.56E-12			Rab20	1.61E-08	-0.156238791	0.515	0.559	0.000355457
Lpl	2.12E-16	0.242980121	0.07	0.031	4.67E-12			F13a1	2.21E-08	-0.169299901	0.193	0.246	0.000487398
Kdm6b	2.59E-16	-0.211431148	0.707	0.746	5.72E-12			Ccl2	2.77E-08	-0.368155747	0.618	0.654	0.000610964
Gna13	3.17E-16	-0.173820141	0.857	0.893	6.99E-12			Lilr4b	5.59E-08	-0.151840385	0.585	0.628	0.001231622
Ifit2	3.19E-16	0.207664187	0.484	0.389	7.04E-12			Ier3	7.81E-08	-0.200503134	0.831	0.838	0.001720213
Ifi27l2a	3.20E-16	0.167700658	0.987	0.975	7.05E-12			Tnfsf9	9.13E-08	-0.151170892	0.145	0.189	0.002012246
Srsf5	3.71E-16	0.158486154	0.924	0.88	8.18E-12			Sdc4	9.16E-08	0.157286889	0.636	0.585	0.002018829
Rybp	3.93E-16	-0.222479819	0.306	0.371	8.65E-12			Malt1	9.97E-08	0.179191097	0.553	0.495	0.002197133
Gpr171	3.97E-16	0.197747076	0.576	0.481	8.75E-12			Samd9l	9.97E-08	0.152891262	0.493	0.438	0.00219718
Kdm7a	4.84E-16	0.166716132	0.669	0.581	1.07E-11			Id3	1.48E-07	-0.159947455	0.135	0.176	0.003250752
Id2	5.02E-16	-0.251439979	0.821	0.844	1.11E-11			Ifit1	1.67E-07	0.167309054	0.401	0.343	0.003689302
Litaf	5.94E-16	-0.167477241	0.863	0.89	1.31E-11			Ccl3	3.84E-07	-0.247423738	0.371	0.417	0.008469461
Pmvk	7.33E-16	0.15647227	0.48	0.387	1.62E-11			Arrdc4	3.98E-07	0.151926708	0.428	0.381	0.008774653
Cd300lf	7.36E-16	0.18312131	0.729	0.651	1.62E-11			Cxcl1	4.49E-07	0.155823589	0.064	0.038	0.009901213
Fn1	8.87E-16	-0.193554776	0.642	0.702	1.95E-11			Sod2	8.61E-07	-0.224496096	0.622	0.643	0.018971109
Adam8	9.19E-16	-0.232295127	0.394	0.462	2.02E-11			Rgs1	1.35E-06	-0.170592113	0.917	0.929	0.029846309
F13a1	1.23E-15	-0.227116579	0.193	0.266	2.72E-11			Cd81	1.39E-06	-0.175003814	0.344	0.39	0.030638551
AW112010	1.32E-15	-0.232206395	0.938	0.935	2.90E-11			Ndrg1	9.14E-06	-0.162731596	0.322	0.362	0.201306013
Upp1	1.70E-15	-0.240636403	0.083	0.139	3.75E-11			Pf4	1.08E-05	-0.383470026	0.156	0.19	0.237697223
Emp3	2.15E-15	-0.159816641	0.903	0.924	4.74E-11			Hmox1	1.33E-05	-0.217031843	0.327	0.368	0.293489392
C3	2.32E-15	0.182776609	0.719	0.64	5.11E-11			Marcks	1.43E-05	0.157860205	0.653	0.627	0.315196261
Lrrfip1	2.47E-15	-0.191127426	0.751	0.779	5.44E-11			AA467197	1.90E-05	0.169120077	0.787	0.737	0.418531963
Map2k3	2.48E-15	-0.212892362	0.412	0.466	5.47E-11			Ifitm1	0.000111712	-0.284746624	0.206	0.239	1
1600014C10Rik	3.09E-15	0.159759802	0.577	0.487	6.81E-11			S100a8	0.000160171	0.345175321	0.044	0.028	1
Cytip	3.61E-15	-0.201708234	0.866	0.879	7.96E-11			Ptgs2	0.000296052	-0.184313997	0.543	0.57	1
Xaf1	5.01E-15	0.154175083	0.725	0.64	1.10E-10			Mmp12	0.000309753	0.288253134	0.068	0.049	1
App	5.10E-15	-0.186898299	0.802	0.822	1.12E-10			Dab2	0.000546033	0.150737072	0.684	0.679	1
Qk	5.28E-15	0.155751997	0.631	0.538	1.16E-10			Klf2	0.000922357	-0.164733045	0.436	0.463	1
Plec	6.57E-15	-0.219759978	0.291	0.357	1.45E-10			Chil3	0.000945745	0.404537428	0.444	0.41	1
Lgals3bp	6.62E-15	0.165522115	0.858	0.823	1.46E-10			Prdx6	0.001019124	-0.182262829	0.797	0.808	1
F10	6.87E-15	0.201334624	0.371	0.287	1.51E-10			S100a4	0.001295657	0.188619764	0.819	0.815	1
Ifitm1	7.14E-15	-0.469140948	0.206	0.27	1.57E-10			Plac8	0.002206324	0.225760999	0.895	0.9	1
Dbnl	7.24E-15	0.157255543	0.535	0.444	1.60E-10			Ccl5	0.004098418	-0.197334199	0.594	0.609	1
Atp5g3	7.60E-15	0.151884725	0.819	0.761	1.68E-10			Gbp2	0.024971917	-0.197359257	0.667	0.666	1
Metrnl	9.08E-15	-0.224673703	0.557	0.598	2.00E-10			Ccl7	0.075111652	-0.247379823	0.283	0.297	1
Adora2b	1.42E-14	-0.176135749	0.247	0.317	3.14E-10			S100a9	0.08542839	0.40679012	0.014	0.009	1
Eif4e	1.52E-14	-0.237556464	0.516	0.557	3.36E-10			Hspa1a	0.745858576	-0.161792834	0.17	0.167	1
Ndufa4	1.54E-14	0.163729243	0.674	0.578	3.40E-10			Prdx1	0.792510198	0.192710271	0.937	0.935	1
Lilr4b	1.99E-14	-0.20339921	0.585	0.637	4.38E-10			Fn1	0.859235143	0.161038332	0.642	0.65	1
Ptafr	2.17E-14	-0.24186417	0.431	0.491	4.78E-10
Ogfrl1	5.41E-14	0.15344992	0.57	0.476	1.19E-09
Irf7	8.87E-14	0.189919133	0.935	0.923	1.96E-09
Xbp1	9.56E-14	0.156861242	0.638	0.558	2.11E-09
Plekhf2	1.60E-13	0.150439187	0.413	0.325	3.52E-09
Gbp2	1.72E-13	-0.377336603	0.667	0.693	3.78E-09
Marcksl1	2.66E-13	-0.240023407	0.373	0.433	5.86E-09
Tagln2	2.78E-13	-0.180836307	0.847	0.864	6.13E-09
Epsti1	4.15E-13	0.15988969	0.856	0.812	9.14E-09
Prdx6	5.39E-13	-0.302999847	0.797	0.811	1.19E-08
Cd86	5.45E-13	-0.18095552	0.711	0.738	1.20E-08
S100a11	5.56E-13	-0.191421418	0.904	0.919	1.22E-08
Cd44	5.98E-13	-0.186925448	0.826	0.853	1.32E-08
Gsr	6.70E-13	0.179053078	0.311	0.237	1.48E-08
Ifrd1	7.00E-13	-0.216300354	0.91	0.921	1.54E-08
Ier2	1.01E-12	0.153000085	0.744	0.672	2.22E-08
Isg20	1.82E-12	0.192671136	0.474	0.391	4.02E-08
Fabp5	1.85E-12	0.17203758	0.303	0.229	4.07E-08
Tubb6	2.15E-12	-0.171519189	0.45	0.499	4.73E-08
Slc25a33	2.70E-12	-0.181413529	0.268	0.326	5.94E-08
Ell2	3.76E-12	-0.155479559	0.606	0.658	8.29E-08
Ppp4r2	3.77E-12	-0.174218759	0.361	0.41	8.30E-08
Nr4a2	3.80E-12	-0.153338475	0.751	0.796	8.38E-08
Entpd1	5.00E-12	-0.182606131	0.493	0.537	1.10E-07
Tmem189	5.03E-12	-0.173714171	0.618	0.649	1.11E-07
Hist1h1c	5.46E-12	0.152298268	0.282	0.212	1.20E-07
Gapdh	7.66E-12	-0.170149158	0.992	0.995	1.69E-07
Mefv	9.04E-12	-0.19288986	0.288	0.344	1.99E-07
Tnf	1.02E-11	-0.196934611	0.269	0.324	2.24E-07
Lrp1	1.03E-11	-0.185420885	0.605	0.64	2.28E-07
Txnrd1	1.33E-11	-0.179137864	0.44	0.49	2.92E-07
Cflar	1.87E-11	-0.21155657	0.49	0.525	4.12E-07
B3gnt5	1.96E-11	-0.169497882	0.184	0.239	4.33E-07
Emilin2	2.00E-11	-0.192880874	0.66	0.69	4.40E-07
Rab8b	2.10E-11	-0.166927768	0.643	0.672	4.64E-07
Il1rn	2.48E-11	-0.265020106	0.691	0.72	5.46E-07
Plin2	2.96E-11	-0.198499554	0.804	0.819	6.53E-07
Gcsh	3.12E-11	-0.194477158	0.263	0.315	6.87E-07
Gpr132	3.61E-11	-0.173139687	0.573	0.61	7.95E-07
Apoc2	5.50E-11	-0.309708096	0.749	0.752	1.21E-06
Mycbp2	7.73E-11	0.154646662	0.71	0.649	1.70E-06
Rab11fip1	7.88E-11	-0.156323992	0.324	0.379	1.74E-06
Egr1	9.87E-11	0.166542752	0.266	0.201	2.17E-06
Ccr2	1.26E-10	0.166875595	0.868	0.84	2.77E-06
Rnf19b	1.37E-10	0.177567905	0.707	0.652	3.02E-06
Gm34084	1.54E-10	-0.232883942	0.402	0.449	3.38E-06
Tgfb3	2.11E-10	-0.174884399	0.142	0.19	4.65E-06
Aldoa	2.32E-10	-0.163102056	0.956	0.961	5.11E-06
Zfp36l1	3.07E-10	0.176782809	0.774	0.727	6.76E-06
Cstb	3.37E-10	-0.163239133	0.958	0.965	7.42E-06
Itgb7	4.18E-10	-0.151549368	0.321	0.377	9.21E-06
Ik	5.19E-10	-0.170766771	0.619	0.648	1.14E-05
Hdac5	6.95E-10	-0.159151949	0.336	0.383	1.53E-05
Cxcl1	7.04E-10	0.174820385	0.064	0.035	1.55E-05
Ndrg1	7.14E-10	-0.243331759	0.322	0.371	1.57E-05
Map4k4	9.79E-10	-0.158650836	0.488	0.527	2.16E-05
Pgk1	2.50E-09	-0.198121197	0.861	0.871	5.50E-05
Kras	4.26E-09	-0.167878607	0.603	0.627	9.38E-05
Alas1	6.12E-09	0.153661794	0.361	0.296	0.000134872
Sod2	7.21E-09	-0.207814929	0.622	0.642	0.00015879
Hmox1	1.48E-08	-0.233309893	0.327	0.366	0.000327062
Zfp703	1.59E-08	-0.160044322	0.438	0.48	0.000351137
Rilpl2	3.24E-08	-0.156929636	0.555	0.582	0.000714144
Mmp12	4.54E-08	0.39802937	0.068	0.041	0.001000652
Cd83	1.37E-07	-0.159120784	0.729	0.757	0.003023366
Sell	1.91E-07	0.246123234	0.271	0.224	0.004216747
Srgn	4.39E-07	-0.155130061	0.998	0.999	0.009669294
Dnaja1	5.40E-07	-0.175655926	0.852	0.851	0.011887443
Irf8	6.89E-07	-0.204224611	0.693	0.706	0.015176647
Emp1	7.29E-07	-0.217503474	0.342	0.377	0.016071146
Ccl4	7.48E-07	0.271388843	0.596	0.553	0.016473855
Gch1	9.62E-07	-0.153172509	0.482	0.509	0.021195787
Gla	1.08E-06	-0.153880719	0.373	0.401	0.023812631
S100a10	1.25E-06	-0.173907779	0.819	0.825	0.027459294
Grina	1.29E-06	-0.203847199	0.706	0.718	0.02842
Rgcc	2.41E-06	-0.184912051	0.393	0.431	0.053156279
Cxcl10	4.59E-06	-0.32763034	0.423	0.459	0.101202222
Fam162a	5.05E-06	-0.2240732	0.463	0.478	0.111368035
Irgm1	6.57E-06	-0.171114632	0.585	0.597	0.144650446
Slc2a1	6.76E-06	-0.17974707	0.56	0.575	0.149007399
Nlrp3	1.31E-05	-0.167479472	0.768	0.768	0.289460876
Hsp90aa1	3.41E-05	-0.189169091	0.904	0.908	0.75183402
C1qb	6.41E-05	-0.156052854	0.787	0.788	1
Ero1l	0.000103651	-0.274594563	0.396	0.413	1
Olr1	0.000123647	-0.152243977	0.188	0.216	1
Nfkbiz	0.000149272	-0.151234089	0.524	0.545	1
S100a8	0.000233972	0.270895407	0.044	0.029	1
Id3	0.000303693	-0.150350921	0.135	0.159	1
Cd274	0.000333587	-0.17018738	0.482	0.496	1
Ccl12	0.000492581	0.152037884	0.417	0.379	1
Clec4n	0.000589787	0.150105697	0.369	0.333	1
Ccl5	0.000786016	-0.373285459	0.594	0.601	1
Ccl2	0.000874879	-0.243278817	0.618	0.635	1
Bnip3	0.00277192	-0.156897188	0.465	0.471	1
Ms4a7	0.007007546	-0.169529231	0.649	0.648	1
Spp1	0.011462094	-0.239470528	0.369	0.381	1
Cd36	0.011632423	0.160878867	0.102	0.086	1
Prdx1	0.024314845	0.34016351	0.937	0.923	1
S100a9	0.046524362	0.275809753	0.014	0.009	1
Odc1	0.109776019	-0.217411464	0.587	0.561	1
Pf4	0.142636081	-0.266715841	0.156	0.164	1
Areg	0.175873635	-0.178803729	0.071	0.063	1
Slpi	0.323663581	-0.345685035	0.162	0.165	1
Tnfaip2	0.493833804	-0.219497635	0.58	0.549	1
Hilpda	0.524970976	-0.299062967	0.511	0.483	1
Hspa1a	0.614027101	-0.704509753	0.17	0.172	1
Hspa1b	0.912249311	-0.447019838	0.094	0.094	1

## Sheet: Macro-DEGs
DEG / CTLvsTBI							DEG / CTLvsABT							DEG / ABTvsTBI
	p_val	avg_log2FC	pct.1	pct.2	p_val_adj			p_val	avg_log2FC	pct.1	pct.2	p_val_adj			p_val	avg_log2FC	pct.1	pct.2	p_val_adj
Vim	1.86E-53	-0.571354949	0.917	0.974	4.10E-49		Gm42418	6.34E-134	0.704438576	1	1	1.40E-129		Gm42418	2.01E-115	-0.493324582	1	1	4.42E-111
Dusp6	1.44E-51	0.524295387	0.588	0.35	3.16E-47		Psap	6.56E-106	0.449297093	0.999	1	1.44E-101		Psap	3.84E-44	-0.251807151	1	1	8.46E-40
Pmepa1	1.37E-48	0.447504705	0.922	0.833	3.03E-44		Tmsb4x	1.12E-75	-0.300029759	1	1	2.48E-71		Ccl2	1.02E-35	0.612486403	0.782	0.656	2.24E-31
Clec4n	5.35E-41	0.341225118	0.296	0.119	1.18E-36		Clic1	2.34E-58	-0.328301611	0.958	0.991	5.16E-54		Lmna	4.27E-35	-0.463662159	0.56	0.661	9.41E-31
Maf	3.65E-38	0.444306865	0.81	0.652	8.04E-34		B2m	5.88E-49	0.195487698	1	1	1.30E-44		Fgl2	5.21E-34	-0.391246323	0.921	0.932	1.15E-29
Btg2	8.93E-38	0.401580273	0.939	0.898	1.97E-33		Rpl10	2.39E-48	-0.25354721	0.988	0.995	5.27E-44		Mpeg1	6.85E-33	-0.275031736	0.98	0.984	1.51E-28		ABTvsTBI CTLvsABT CTLvsTBI	12	Cfb Dusp6 Maf Axl Cxcr4 Marcks Gm42418 Ckb Klf4 Psap Ccrl2 Clic1
Vcam1	6.23E-37	0.485909688	0.276	0.113	1.37E-32		H3f3a	6.39E-48	-0.259882492	0.988	0.998	1.41E-43		G530011O06Rik	2.23E-31	0.189012155	0.229	0.098	4.91E-27		CTLvsABT CTLvsTBI	129	Alox5ap Fosb Cd302 Itgb7 Stat2 Ifi44 Spon1 Cdkn1a Glul Zfp36l1 Ddx58 Slfn5 Sgk1 Zfas1 Gbp2b Arrdc3 Tra2a Trf Tnfaip2 Ms4a4c Cd52 Ptgs1 Btg2 Oasl2 1600014C10Rik Ifi209 Mndal Znfx1 Clec2d Lgals9 Cd63 Dennd1b Trim30a Ifi211 Tiparp Frmd4a Fkbp5 Vim Vcam1 Rgs2 Qk Isg15 Dst Adam8 Gmfg Hebp1 Naaa Gpr183 Vsir Cxcl14 Ftl1 Mrc1 Prdm1 Cd72 Zfp36l2 Frmd4b Itgam Cd164 Lap3 Mertk Csf1r Ly6i Ifi27 Ncf1 Dusp1 Sc…
Zfp36	1.64E-35	0.377082565	0.984	0.977	3.61E-31		Pmepa1	1.22E-47	0.428475348	0.922	0.849	2.69E-43		Tmsb4x	9.47E-28	0.163391453	1	1	2.09E-23		ABTvsTBI CTLvsTBI	26	Cd74 Sqstm1 Fcrls H2-Ab1 Ccl12 Ccnd2 Tubb5 Pf4 Fcgr4 Fos Atf3 Got1 Usp18 Ndufa4 Crem H2-Eb1 Irf1 Tuba1b Gpd2 Slamf7 H2-Aa Fgl2 Ms4a6b Lmna Adgre1 Cxcl9
Fos	7.11E-33	0.324443728	0.99	0.984	1.57E-28		Vim	1.91E-46	-0.46558768	0.917	0.979	4.20E-42		Ccl12	1.46E-27	0.607957523	0.684	0.548	3.21E-23		ABTvsTBI CTLvsABT	73	Ptprj Sdc3 Ppia Arl4c Rnf213 Ddx6 Cebpd S100a11 S100a6 Capg Cd83 Prdx1 Pik3ap1 Tapbp Lnpep Tlr2 Ccl7 G530011O06Rik Atp2b1 Rgs1 Nr4a3 Clec4a2 C3 Mid1 Eif5a Gapdh P2rx4 Tmsb4x Lhfpl2 Fosl2 Cxcl2 Ccl2 Cox7b Ndel1 Ran Ddx3x Tnfrsf1b Lars2 Thbs1 Eno1 Sema4d Specc1l Ets2 Vegfa S100a10 Cybb Aff4 Sdf2l1 Mmp14 B930036N10Rik Ch25h Mafb Picalm H2-K1 Bsg Sirpa Pdia6 Cebpa Gpr132 Dync1h1 Rnf19b Eif4ebp1 Cfp E…
H2-Eb1	4.82E-32	-0.314464838	0.994	0.995	1.06E-27		Ifitm2	1.37E-45	-0.41856536	0.935	0.972	3.02E-41		Cfp	2.62E-27	0.332068803	0.673	0.539	5.78E-23		CTLvsTBI	61	Dleu2 Ptger4 Rhob Mcm3 Apoc2 Slc11a1 Napsa Ier2 Sla Snx2 Plac8 Pltp Olfml3 Ppp1r21 Dab2 Cd33 Ifit3b Pim3 Ppp1r18 Ifi213 Cst3 Lmo4 Otulinl Rap1b Ifi206 Abi3 Isg20 Sh3bgrl Klrb1b H2-DMa Igfbp4 Gcsh Ifit3 Rab14 Ccl9 01-Mar Dck Rnase4 Snhg12 Basp1 Itgb2 Spint1 Mdm2 Anxa5 Atox1 Xaf1 H2-DMb1 Ssh2 Cebpb Gm26917 Il1b Slfn1 Csrnp1 Gm26532 Mki67 Nfkbid Dek Nfkbiz Plekho1 Siglec1 Stap1
Ptgs1	1.55E-31	0.31961742	0.487	0.294	3.42E-27		Axl	3.04E-44	0.357843883	0.87	0.805	6.69E-40		Cxcl2	1.09E-26	0.636751621	0.793	0.695	2.40E-22		CTLvsABT	224	Parp9 Prrc2a Rpl13 Map4k4 Prpf38b Rpl9 Blvrb Mbnl1 C1qb Elob Hprt Atf4 Hsp90ab1 Aftph Mef2a Cpeb2 Eif3i Samsn1 Cox7a2 Tagln2 Sec61g Coro1a Rnh1 Tent5a Psma3 Vps37b Nme1 mt-Co1 Anxa1 mt-Atp8 Tmsb10 Rps5 Il4ra Nfkbia Trps1 Pdcd10 Ubl3 Atp13a2 Ppib Fus Erp29 Tet2 Prdx2 Gpr65 Pdia3 Fcgr2b Neurl3 Dtx3l Parp14 Ssr4 Tor1aip1 Nme2 Rpsa Tmed9 Ddx60 Zeb2 AU020206 Sik1 Clcn7 Rps2 mt-Atp6 Prdx4 Atpif1 Pla2g7…
Fkbp5	2.66E-31	0.330794176	0.585	0.402	5.85E-27		Lgals3bp	9.83E-44	0.363081807	0.961	0.948	2.17E-39		Atf3	4.70E-26	0.342299308	0.909	0.872	1.04E-21		ABTvsTBI	59	Tap1 Hist1h1b Cyth1 Mxi1 Nrp1 Stat1 Spag9 Nfkb1 Ccl4 Ccl5 Sgpl1 Hist1h4d Slc25a33 Litaf Plekho2 Krtcap2 Plek Bach1 Nrip1 Cytip Fbxo11 Tnfaip8l2 Taldo1 Ccl3 Itga4 Txnip Tgm2 Kdm6b Nfkbie Ccnd1 Fem1c Ms4a6d Jak2 Hist1h2ae Pde4b Unc93b1 Sbno2 Brd2 Snx6 Samhd1 Ezr Hif1a Sap30 Fam102b Abca1 Syk Gfpt1 Ccr1 Bcl2l11 Stmn1 Epb41 Jun Bcl2a1a Skil B4galt5 Ptprc Anxa3 Scimp Ago2
Osm	3.49E-31	0.415415267	0.696	0.546	7.68E-27		Acp5	1.44E-43	0.453259885	0.738	0.563	3.18E-39		Lars2	6.86E-26	-0.33849631	0.795	0.845	1.51E-21
Lmna	6.28E-31	-0.459692062	0.54	0.661	1.38E-26		Marcks	2.30E-43	0.366898137	0.951	0.921	5.07E-39		Ccl7	3.39E-25	0.57487327	0.643	0.505	7.47E-21
Mrc1	7.23E-31	0.418221447	0.577	0.386	1.59E-26		Ckb	1.46E-42	-0.443878278	0.846	0.926	3.22E-38		H2-K1	4.89E-25	-0.150941844	1	1	1.08E-20
Lgals3bp	1.67E-30	0.306524801	0.961	0.94	3.68E-26		Rps7	2.91E-42	-0.216423726	0.994	0.997	6.42E-38		Gpr132	6.48E-24	-0.294004351	0.407	0.504	1.43E-19
Ccl12	1.68E-30	0.663731479	0.7	0.548	3.70E-26		Apoe	4.37E-42	0.422062531	1	0.995	9.63E-38		H2-Aa	1.07E-23	-0.242516828	0.992	0.995	2.36E-19
Bst2	5.31E-30	0.275271749	0.993	0.989	1.17E-25		Btg2	1.16E-41	0.44017968	0.939	0.931	2.55E-37		Crem	1.20E-23	-0.385114404	0.446	0.539	2.64E-19
Trf	7.19E-30	0.35601666	0.725	0.555	1.58E-25		Trf	1.04E-40	0.452125891	0.725	0.577	2.30E-36		Sdf2l1	1.21E-22	0.271302802	0.693	0.556	2.67E-18
Ccrl2	4.97E-29	0.440397015	0.862	0.79	1.09E-24		Cd52	5.05E-40	-0.2533001	0.999	1	1.11E-35		Rgs1	1.49E-22	0.233643944	0.985	0.983	3.28E-18
Per1	5.36E-29	0.315993778	0.657	0.482	1.18E-24		H2-K1	1.38E-39	0.209553715	1	1	3.04E-35		Got1	1.69E-22	-0.280936036	0.772	0.806	3.71E-18
Ifitm2	7.21E-29	-0.323776942	0.935	0.966	1.59E-24		Ubb	1.90E-39	-0.257837508	0.988	0.998	4.18E-35		Atp2b1	3.50E-21	-0.257514464	0.882	0.912	7.70E-17
Irf7	1.67E-27	0.286338206	0.966	0.933	3.68E-23		Klf4	3.62E-39	0.457993694	0.832	0.749	7.97E-35		Ccl4	7.75E-21	0.360940118	0.793	0.704	1.71E-16
Lgals9	7.68E-27	0.277027918	0.821	0.734	1.69E-22		mt-Co1	4.09E-39	0.264615563	1	1	9.00E-35		Gns	1.35E-20	-0.221674042	0.815	0.847	2.97E-16
Zfp36l1	1.19E-26	0.409722665	0.827	0.709	2.61E-22		Prdx1	8.29E-39	-0.342558754	0.959	0.985	1.83E-34		Ptprc	1.54E-20	-0.21028166	0.962	0.972	3.40E-16
Apoe	1.37E-25	0.331990585	1	0.999	3.03E-21		Rplp0	6.70E-38	-0.200920216	0.999	0.999	1.48E-33		Ckb	1.57E-20	0.283531304	0.926	0.885	3.46E-16
Plk3	2.34E-25	0.288391404	0.548	0.375	5.16E-21		Rps15a	2.90E-37	-0.189357399	0.996	1	6.39E-33		Ppia	2.46E-20	0.154615533	1	0.999	5.42E-16
Irf1	3.78E-25	-0.329551111	0.494	0.625	8.32E-21		Zfp36	3.48E-36	0.365550512	0.984	0.981	7.67E-32		Clic1	3.36E-20	0.158450251	0.991	0.987	7.40E-16
AW112010	9.05E-25	-0.270668129	0.996	0.997	1.99E-20		Cfb	3.69E-36	0.355678901	0.905	0.844	8.13E-32		Ch25h	3.72E-20	0.306750916	0.302	0.185	8.20E-16
Rpl10	9.59E-25	-0.187359378	0.988	0.995	2.11E-20		Rpl15	4.16E-36	-0.211677644	0.993	0.999	9.18E-32		Ctsc	9.74E-20	0.166835625	0.996	0.993	2.15E-15
Clec12a	1.06E-24	-0.282445633	0.909	0.943	2.33E-20		Laptm5	9.80E-36	0.227960663	0.999	0.999	2.16E-31		Plek	3.60E-19	-0.241071353	0.94	0.947	7.92E-15
Pim3	5.64E-24	0.251546631	0.431	0.265	1.24E-19		Rpsa	1.75E-35	-0.214255784	0.998	1	3.86E-31		B930036N10Rik	3.86E-19	0.177942348	0.302	0.185	8.50E-15
Sat1	1.12E-23	0.270019697	0.976	0.961	2.46E-19		Rps4x	2.36E-35	-0.188729402	0.996	0.999	5.21E-31		Tnfaip8l2	4.51E-19	0.206674884	0.59	0.457	9.93E-15
Cd164	2.13E-23	0.248330169	0.428	0.271	4.69E-19		Gapdh	4.73E-35	-0.386472085	0.989	0.996	1.04E-30		Dusp6	5.13E-19	0.247092528	0.487	0.35	1.13E-14
Acp5	3.26E-23	0.327439679	0.738	0.588	7.18E-19		Rpl13	1.09E-34	-0.178654032	1	1	2.41E-30		Cebpd	3.21E-18	0.177244761	0.259	0.152	7.07E-14
Ifi44	4.61E-23	0.305590156	0.569	0.396	1.01E-18		Ppib	1.64E-33	-0.245029212	0.916	0.968	3.61E-29		Ccl3	4.85E-18	0.335117546	0.576	0.454	1.07E-13
Ly6c2	4.74E-23	0.713666064	0.423	0.287	1.04E-18		Rnf213	1.64E-33	0.334504688	0.846	0.776	3.61E-29		Gapdh	5.01E-18	0.233164119	0.996	0.995	1.10E-13
Zfp36l2	1.01E-22	0.334527201	0.914	0.861	2.23E-18		Cxcr4	2.31E-33	0.402566334	0.845	0.783	5.09E-29		Tap1	6.93E-18	-0.201538803	0.827	0.862	1.53E-13
Nr4a1	1.52E-22	0.32479978	0.726	0.615	3.35E-18		Ctsb	4.57E-33	0.285533441	0.997	0.995	1.01E-28		Sirpa	8.76E-18	-0.243371956	0.82	0.854	1.93E-13
Nfkbid	6.94E-22	0.209311471	0.401	0.247	1.53E-17		Rps13	6.48E-33	-0.16660695	0.999	1	1.43E-28		Cyth1	2.83E-17	-0.24651046	0.531	0.601	6.24E-13
Cd63	1.05E-21	0.302533674	0.782	0.635	2.30E-17		Rps2	7.27E-33	-0.21044483	0.996	0.998	1.60E-28		Capg	3.98E-17	0.308372489	0.699	0.609	8.77E-13
Junb	1.58E-21	0.255650363	0.979	0.985	3.49E-17		Serf2	7.72E-33	-0.192261451	0.991	0.998	1.70E-28		Tob2	4.44E-17	-0.267044704	0.632	0.679	9.79E-13
Glul	1.60E-21	0.262831267	0.658	0.514	3.52E-17		Rps5	9.39E-33	-0.187852343	0.998	0.999	2.07E-28		Eif5a	9.24E-17	0.172801374	0.958	0.928	2.04E-12
Irf2bp2	1.94E-21	0.263256771	0.868	0.805	4.27E-17		C1qb	1.09E-32	-0.175678664	0.998	0.997	2.40E-28		Cybb	1.42E-16	-0.195279048	0.961	0.969	3.13E-12
Mertk	6.08E-21	0.253440097	0.464	0.308	1.34E-16		Rps18	2.69E-32	-0.191503381	0.996	0.999	5.92E-28		Slamf7	1.90E-16	-0.283699985	0.648	0.727	4.19E-12
Psap	1.34E-20	0.197489942	0.999	1	2.96E-16		Thbs1	3.33E-32	0.522082667	0.662	0.519	7.33E-28		Ccnd2	2.37E-16	0.202522379	0.537	0.416	5.23E-12
Usp18	2.86E-20	0.298267659	0.528	0.376	6.30E-16		C3	5.20E-32	0.375707981	0.538	0.369	1.15E-27		Mid1	4.20E-16	-0.20072318	0.181	0.267	9.25E-12
Slfn1	5.14E-20	0.240376852	0.512	0.354	1.13E-15		Mafb	5.35E-32	0.389212525	0.961	0.932	1.18E-27		Ms4a6b	4.29E-16	0.186142038	0.932	0.906	9.46E-12
Gpr183	5.62E-20	0.222659271	0.411	0.26	1.24E-15		Cd63	5.54E-32	0.364599462	0.782	0.628	1.22E-27		Tlr2	4.45E-16	-0.247344061	0.873	0.887	9.80E-12
Ptger4	7.15E-20	0.272017273	0.427	0.286	1.57E-15		Gns	9.05E-32	0.326612605	0.873	0.815	1.99E-27		Dync1h1	6.21E-16	-0.215546277	0.564	0.626	1.37E-11
H3f3a	9.87E-20	-0.190212896	0.988	0.996	2.17E-15		Sh3bgrl3	2.56E-31	-0.229667621	0.991	0.997	5.64E-27		S100a10	6.48E-16	0.21500202	0.62	0.499	1.43E-11
Nfkbiz	2.43E-19	0.268716093	0.826	0.716	5.35E-15		Irf7	4.17E-31	0.290240714	0.966	0.951	9.18E-27		Cd83	1.00E-15	-0.232685487	0.822	0.85	2.21E-11
Fcgr4	2.77E-19	-0.301430131	0.933	0.958	6.11E-15		Aprt	6.57E-31	-0.359223614	0.836	0.909	1.45E-26		Prdx1	1.49E-15	0.215743817	0.985	0.974	3.29E-11
H2-Ab1	5.91E-19	-0.227294772	1	0.998	1.30E-14		Mrc1	1.42E-30	0.457439676	0.577	0.415	3.13E-26		H2-Ab1	1.91E-15	-0.19538776	0.996	0.998	4.20E-11
Mndal	1.29E-18	0.255055397	0.859	0.793	2.85E-14		Mpeg1	2.42E-30	0.294902124	0.979	0.98	5.32E-26		H2-Eb1	2.45E-15	-0.196846641	0.993	0.995	5.40E-11
Cd74	1.47E-18	-0.2582559	1	0.999	3.24E-14		Mmp14	7.48E-30	0.331866881	0.747	0.651	1.65E-25		Ran	2.73E-15	0.206115649	0.871	0.807	6.02E-11
Mgl2	7.67E-18	0.259973456	0.086	0.024	1.69E-13		Fxyd5	2.58E-29	-0.225186789	0.993	0.998	5.68E-25		Tapbp	4.31E-15	-0.193504787	0.893	0.911	9.49E-11
Sh3bgrl3	9.18E-18	-0.176525756	0.991	0.996	2.02E-13		Rps27a	3.69E-29	-0.164912334	1	1	8.14E-25		Tubb5	7.25E-15	0.213351211	0.82	0.724	1.60E-10
Tubb5	1.16E-17	0.220535016	0.827	0.724	2.56E-13		Grn	6.66E-29	0.275721112	0.997	0.996	1.47E-24		Cox7b	1.21E-14	0.152249024	0.956	0.938	2.67E-10
Ctsd	2.02E-17	0.361708983	0.943	0.916	4.45E-13		Cfp	8.27E-29	-0.39619329	0.543	0.673	1.82E-24		Lgals1	1.41E-14	0.188176935	0.954	0.921	3.10E-10
Igfbp4	2.18E-17	0.183648053	0.35	0.217	4.81E-13		Rpl9	1.40E-28	-0.171914005	0.996	0.999	3.08E-24		Taldo1	1.83E-14	0.157763873	0.938	0.892	4.03E-10
Ms4a4c	2.22E-17	0.250596111	0.933	0.92	4.89E-13		Alox5ap	1.77E-28	-0.269433621	0.919	0.962	3.89E-24		Unc93b1	2.37E-14	-0.156208602	0.989	0.992	5.21E-10
Ftl1	2.29E-17	-0.162906643	1	0.999	5.04E-13		Vcam1	2.66E-28	0.442636004	0.276	0.141	5.86E-24		Pdia6	2.73E-14	0.197154987	0.835	0.764	6.02E-10
Ifit3	5.46E-17	0.241264573	0.614	0.472	1.20E-12		Rpl3	4.23E-28	-0.186054066	0.993	0.997	9.33E-24		Ell2	3.25E-14	-0.245786808	0.502	0.564	7.16E-10
Ppp1r21	1.09E-16	0.165408713	0.406	0.264	2.41E-12		Slc29a3	5.12E-28	0.318471861	0.709	0.592	1.13E-23		Sap30	3.87E-14	0.171815955	0.613	0.495	8.52E-10
Siglec1	1.46E-16	0.178427342	0.335	0.21	3.22E-12		Tmcc3	1.58E-27	0.3407801	0.602	0.465	3.47E-23		Ddx6	4.48E-14	-0.197845747	0.691	0.729	9.86E-10
Gbp2b	1.78E-16	-0.352089778	0.219	0.325	3.91E-12		Irf2bp2	1.97E-27	0.304822323	0.868	0.84	4.35E-23		Cd74	4.49E-14	-0.198734966	0.999	0.999	9.89E-10
Arg1	2.42E-16	0.328006735	0.479	0.339	5.33E-12		Sdc3	5.40E-27	0.310426919	0.881	0.855	1.19E-22		Pf4	6.47E-14	0.360066431	0.475	0.363	1.43E-09
Ifit3b	2.89E-16	0.192043092	0.257	0.146	6.37E-12		Tgfbr1	5.64E-27	0.32702183	0.794	0.716	1.24E-22		Eif4ebp1	6.76E-14	0.187062357	0.695	0.58	1.49E-09
Aprt	3.24E-16	-0.263677365	0.836	0.878	7.14E-12		Txn1	9.17E-27	-0.267150855	0.956	0.981	2.02E-22		BC005537	7.04E-14	-0.197376515	0.783	0.822	1.55E-09
Qk	3.33E-16	0.231126298	0.702	0.578	7.33E-12		Junb	1.27E-26	0.272869313	0.979	0.987	2.81E-22		Snx6	7.57E-14	0.165632102	0.645	0.524	1.67E-09
Fcrls	4.29E-16	0.278326824	0.442	0.307	9.46E-12		Psmb8	1.83E-26	-0.221053548	0.977	0.993	4.03E-22		Plekho2	1.50E-13	-0.212824424	0.703	0.737	3.30E-09
Ifit2	4.36E-16	0.229978314	0.501	0.359	9.61E-12		Tapbp	1.87E-26	0.276287968	0.922	0.893	4.12E-22		Ms4a6d	1.75E-13	0.16333839	0.944	0.898	3.86E-09
Atf3	6.93E-16	0.264303964	0.894	0.872	1.53E-11		Lars2	1.56E-25	0.477053632	0.852	0.795	3.44E-21		Jun	2.63E-13	0.213394309	0.937	0.903	5.78E-09
Cst3	7.03E-16	0.159467881	1	1	1.55E-11		Clec4b1	1.81E-25	-0.303830488	0.162	0.297	3.99E-21		Tnfrsf1b	3.23E-13	-0.194281682	0.541	0.606	7.12E-09
Dusp1	1.54E-15	0.246931938	0.982	0.972	3.39E-11		Rps26	2.39E-25	-0.168309959	0.998	1	5.27E-21		Nr4a2	3.59E-13	-0.290268846	0.449	0.519	7.92E-09
Actg1	1.77E-15	-0.183416856	0.994	0.999	3.90E-11		Spon1	1.66E-24	0.253014183	0.405	0.26	3.66E-20		Fos	7.24E-13	0.201017404	0.986	0.984	1.60E-08
Tmcc3	2.72E-15	0.223380014	0.602	0.466	6.00E-11		Rpl8	1.79E-24	-0.160659488	0.996	0.999	3.94E-20		Anxa3	7.43E-13	0.173518308	0.537	0.429	1.64E-08
Tmem119	2.88E-15	0.24351577	0.7	0.586	6.35E-11		Arpc2	1.99E-24	-0.182218912	0.983	0.996	4.37E-20		C3	8.09E-13	-0.30577231	0.369	0.441	1.78E-08
Cd33	2.98E-15	0.208665427	0.458	0.329	6.56E-11		Ctsc	3.87E-24	-0.20901316	0.994	0.996	8.52E-20		Tgm2	1.01E-12	-0.220833047	0.866	0.885	2.23E-08
Oasl2	3.68E-15	0.207009386	0.777	0.686	8.10E-11		Capg	5.43E-24	-0.433991899	0.591	0.699	1.20E-19		Kdm6b	1.28E-12	-0.234133034	0.602	0.653	2.82E-08
Ifi206	3.93E-15	0.189928518	0.528	0.383	8.67E-11		C5ar1	9.18E-24	-0.319992671	0.474	0.593	2.02E-19		Mafb	1.39E-12	-0.248429186	0.932	0.951	3.06E-08
Marcks	4.24E-15	0.20936069	0.951	0.92	9.34E-11		Emp3	1.19E-23	-0.279662652	0.843	0.915	2.62E-19		Fosl2	1.39E-12	-0.223611031	0.639	0.692	3.06E-08
Slc29a3	4.44E-15	0.235984444	0.709	0.591	9.78E-11		Mertk	1.30E-23	0.285999505	0.464	0.327	2.86E-19		Cebpa	1.45E-12	-0.217338411	0.643	0.696	3.19E-08
Isg15	4.67E-15	0.270826232	0.846	0.772	1.03E-10		Ppia	3.38E-23	-0.187295299	0.999	1	7.44E-19		Ndufa4	1.96E-12	0.176050645	0.635	0.526	4.32E-08
Axl	6.62E-15	0.203643952	0.87	0.828	1.46E-10		Pfn1	3.82E-23	-0.204231765	0.994	0.999	8.42E-19		Nrip1	2.34E-12	-0.221970801	0.48	0.542	5.16E-08
Sp100	8.94E-15	0.207504375	0.778	0.678	1.97E-10		Ccl2	5.60E-23	-0.613281992	0.693	0.782	1.23E-18		Nr4a3	2.70E-12	-0.238309651	0.399	0.472	5.95E-08
Fxyd5	1.03E-14	-0.170164568	0.993	0.997	2.27E-10		Sirpa	6.02E-23	0.292966483	0.847	0.82	1.33E-18		Picalm	6.68E-12	-0.172131044	0.938	0.945	1.47E-07
Sgk1	1.09E-14	0.275777277	0.799	0.75	2.40E-10		Sgk1	1.08E-22	0.349291183	0.799	0.746	2.38E-18		Sdc3	7.08E-12	-0.208837946	0.855	0.854	1.56E-07
Spint1	1.40E-14	0.199372098	0.488	0.364	3.09E-10		Hsp90ab1	1.31E-22	-0.18147439	0.996	0.998	2.88E-18		Gpd2	9.39E-12	-0.174354005	0.209	0.278	2.07E-07
Ddx58	1.58E-14	0.195242312	0.54	0.407	3.47E-10		Osm	1.42E-22	0.33238705	0.696	0.595	3.12E-18		Itga4	9.77E-12	-0.21967785	0.484	0.535	2.15E-07
Xaf1	1.65E-14	0.198675941	0.776	0.664	3.63E-10		Serinc3	2.85E-22	0.218275481	0.983	0.981	6.27E-18		Hist1h4d	1.07E-11	0.287202239	0.416	0.313	2.36E-07
Tgfbr1	1.79E-14	0.241725975	0.794	0.701	3.94E-10		Atp5g1	3.15E-22	-0.233388343	0.871	0.938	6.94E-18		Usp18	1.26E-11	0.201363272	0.475	0.376	2.78E-07
H2-DMa	3.40E-14	-0.181670056	0.961	0.971	7.49E-10		Qk	3.31E-22	0.285551903	0.702	0.613	7.29E-18		Eno1	1.43E-11	0.168181391	0.648	0.548	3.15E-07
Trim30a	3.67E-14	0.208824416	0.799	0.725	8.08E-10		Btf3	3.46E-22	-0.181925351	0.965	0.992	7.62E-18		Irf1	1.45E-11	-0.19945661	0.572	0.625	3.19E-07
H2-Aa	4.17E-14	-0.187447252	0.997	0.995	9.19E-10		Per1	3.80E-22	0.280102812	0.657	0.551	8.38E-18		Il18bp	1.48E-11	-0.217081064	0.515	0.575	3.27E-07
Ppp1r18	6.25E-14	0.214455352	0.736	0.646	1.38E-09		Actb	4.52E-22	-0.164810291	1	1	9.95E-18		Ccr1	2.58E-11	0.155871114	0.399	0.302	5.69E-07
Clic1	1.25E-13	-0.169851361	0.958	0.987	2.75E-09		Lgals9	1.11E-21	0.262816125	0.821	0.79	2.44E-17		Samhd1	3.38E-11	-0.17033293	0.878	0.901	7.45E-07
Klf4	1.71E-13	0.217137029	0.832	0.757	3.77E-09		Nme2	1.22E-21	-0.181908455	0.964	0.992	2.69E-17		Ptprj	4.20E-11	-0.170910932	0.459	0.517	9.25E-07
Tnfaip3	1.88E-13	0.291659445	0.687	0.598	4.15E-09		Cebpa	2.07E-21	0.278052485	0.735	0.643	4.56E-17		Maf	4.56E-11	0.175672643	0.747	0.652	1.00E-06
Ifi203	2.44E-13	0.200925107	0.75	0.654	5.38E-09		Sdf2l1	8.58E-21	-0.30337415	0.571	0.693	1.89E-16		Vegfa	4.82E-11	-0.280434013	0.702	0.744	1.06E-06
Hebp1	2.54E-13	0.150132993	0.379	0.257	5.59E-09		Glul	8.91E-21	0.286105676	0.658	0.55	1.96E-16		Adgre1	5.29E-11	-0.193635553	0.905	0.901	1.17E-06
Itgb7	4.17E-13	-0.219592067	0.193	0.279	9.18E-09		Nr4a1	1.01E-20	0.303971728	0.726	0.634	2.21E-16		Fcrls	5.31E-11	0.189226964	0.403	0.307	1.17E-06
Cd52	4.28E-13	-0.150687257	0.999	0.999	9.42E-09		Fosb	2.66E-20	0.270817847	0.96	0.94	5.86E-16		Krtcap2	5.36E-11	0.15030888	0.827	0.742	1.18E-06
Arrdc3	4.28E-13	0.202293069	0.359	0.246	9.44E-09		Oaz1	2.70E-20	-0.172913911	0.975	0.996	5.95E-16		Txnip	8.71E-11	0.172306842	0.657	0.556	1.92E-06
Fgl2	5.86E-13	-0.246821399	0.923	0.932	1.29E-08		Cybb	3.61E-20	0.219954928	0.966	0.961	7.96E-16		Mmp14	1.08E-10	-0.197956939	0.651	0.682	2.38E-06
Cebpb	6.97E-13	0.175389774	0.982	0.984	1.54E-08		Arpc1b	3.64E-20	-0.167339699	0.977	0.992	8.02E-16		Nfkbie	1.55E-10	-0.216566187	0.429	0.49	3.41E-06
C5ar1	8.20E-13	-0.260383631	0.474	0.545	1.81E-08		Nr4a3	4.34E-20	0.297765124	0.52	0.399	9.57E-16		Ezr	1.73E-10	-0.193643306	0.51	0.554	3.80E-06
Ifi209	8.68E-13	0.187232147	0.716	0.603	1.91E-08		Zeb2	5.88E-20	0.26855585	0.906	0.881	1.29E-15		Pde4b	2.41E-10	-0.216629172	0.622	0.652	5.31E-06
Ms4a6b	9.47E-13	0.165838082	0.921	0.906	2.09E-08		Ubl5	8.75E-20	-0.196689914	0.913	0.965	1.93E-15		Spag9	2.84E-10	-0.194553615	0.69	0.707	6.25E-06
Oas2	1.01E-12	0.155452628	0.369	0.249	2.22E-08		Ssr4	9.89E-20	-0.19472969	0.899	0.955	2.18E-15		Abca1	2.89E-10	-0.192170647	0.588	0.639	6.36E-06
Basp1	1.50E-12	-0.196127505	0.948	0.964	3.30E-08		Atp5f1	1.06E-19	-0.220772671	0.87	0.938	2.34E-15		Arl4c	3.19E-10	-0.207793896	0.726	0.743	7.02E-06
Csf1r	2.01E-12	0.154294443	0.977	0.977	4.43E-08		Zfp36l1	1.32E-19	0.344677443	0.827	0.769	2.92E-15		Axl	4.13E-10	-0.154199931	0.805	0.828	9.10E-06
Oas3	2.05E-12	0.19998319	0.584	0.462	4.52E-08		Cox7a2	1.72E-19	-0.18272703	0.93	0.966	3.79E-15		Ets2	4.42E-10	-0.182353341	0.772	0.792	9.74E-06
Ifi211	2.20E-12	0.198725491	0.78	0.705	4.85E-08		Coro1a	3.13E-19	-0.19895148	0.955	0.982	6.89E-15		Fam102b	4.61E-10	-0.171740665	0.289	0.352	1.02E-05
Slfn5	2.34E-12	0.178367574	0.745	0.642	5.15E-08		Sec61g	3.35E-19	-0.190185309	0.962	0.989	7.39E-15		Fbxo11	8.11E-10	-0.154827732	0.347	0.416	1.79E-05
Frmd4b	2.45E-12	0.195112328	0.55	0.432	5.39E-08		Tnfaip2	3.53E-19	0.314781603	0.357	0.237	7.78E-15		Sbno2	9.38E-10	-0.177919095	0.431	0.48	2.07E-05
Isg20	2.45E-12	0.159361395	0.365	0.25	5.40E-08		Lamp1	3.96E-19	0.183076141	0.976	0.984	8.73E-15		Scimp	1.06E-09	0.164634644	0.705	0.615	2.35E-05
Atox1	2.79E-12	-0.15311747	0.979	0.993	6.16E-08		Cox7b	4.65E-19	-0.195983642	0.928	0.956	1.03E-14		B4galt5	1.32E-09	-0.164726691	0.433	0.49	2.90E-05
Cxcr4	2.93E-12	0.228578542	0.845	0.789	6.45E-08		Elob	6.39E-19	-0.170721433	0.955	0.984	1.41E-14		Mxi1	1.36E-09	-0.188000545	0.385	0.446	3.01E-05
1600014C10Rik	2.98E-12	0.181316721	0.559	0.437	6.56E-08		Csf1r	7.45E-19	0.197078053	0.977	0.976	1.64E-14		Lhfpl2	1.59E-09	-0.195035498	0.329	0.389	3.49E-05
Epsti1	3.51E-12	0.183377566	0.856	0.797	7.74E-08		Ptgs1	8.57E-19	0.282123227	0.487	0.364	1.89E-14		Lnpep	1.82E-09	-0.166441163	0.737	0.752	4.00E-05
Rsad2	4.08E-12	0.163985421	0.54	0.423	8.99E-08		Vdac2	1.75E-18	-0.206550188	0.828	0.906	3.86E-14		Sqstm1	1.83E-09	-0.199498477	0.781	0.788	4.03E-05
Abi3	4.18E-12	0.185881976	0.582	0.471	9.22E-08		Ptms	4.33E-18	0.231698272	0.939	0.945	9.54E-14		Hif1a	1.91E-09	-0.188222593	0.578	0.609	4.21E-05
Cfb	4.61E-12	0.181967307	0.905	0.855	1.02E-07		Rpl36a	4.51E-18	-0.162034503	0.982	0.995	9.95E-14		Thbs1	2.47E-09	-0.382402649	0.519	0.563	5.44E-05
Gm26532	4.63E-12	0.160779626	0.365	0.25	1.02E-07		Dst	5.29E-18	0.283764802	0.536	0.427	1.17E-13		Skil	2.88E-09	-0.15375028	0.886	0.9	6.34E-05
Ccnd2	4.81E-12	0.227875714	0.528	0.416	1.06E-07		Fosl2	6.97E-18	0.286605244	0.723	0.639	1.54E-13		Ccl5	3.85E-09	-0.392231277	0.657	0.693	8.48E-05
1700017B05Rik	4.95E-12	0.203031587	0.594	0.48	1.09E-07		Tlr2	7.87E-18	0.265926198	0.898	0.873	1.73E-13		Litaf	3.91E-09	-0.158294913	0.813	0.811	8.62E-05
Spon1	5.06E-12	0.159140267	0.405	0.286	1.12E-07		Rpl10a	1.01E-17	-0.150701488	0.983	0.997	2.22E-13		Marcks	4.88E-09	-0.157537447	0.921	0.92	0.000107613
Cd302	7.82E-12	-0.207587779	0.524	0.594	1.72E-07		Clec4n	1.01E-17	0.266794418	0.296	0.187	2.23E-13		Specc1l	5.09E-09	-0.180460224	0.403	0.448	0.000112204
Tnfaip2	8.49E-12	0.158392319	0.357	0.248	1.87E-07		Cyp4f18	1.10E-17	0.228839895	0.857	0.802	2.43E-13		Brd2	5.76E-09	-0.155832515	0.742	0.767	0.000126838
Ppp1r9b	1.22E-11	0.17186475	0.534	0.409	2.70E-07		Gmfg	1.27E-17	-0.211638458	0.842	0.895	2.81E-13		Stat1	7.28E-09	-0.170383006	0.939	0.942	0.000160483
Mcm3	1.23E-11	0.157838931	0.339	0.232	2.71E-07		Nr4a2	1.40E-17	0.323467874	0.548	0.449	3.09E-13		S100a11	7.39E-09	0.178700066	0.7	0.621	0.000162831
Plekho1	1.28E-11	0.181495866	0.756	0.678	2.83E-07		Itgam	2.17E-17	-0.241953855	0.816	0.882	4.78E-13		Ago2	8.10E-09	-0.159077759	0.419	0.473	0.000178393
Ncf1	1.36E-11	0.185797394	0.824	0.75	2.99E-07		Fth1	2.28E-17	-0.189044072	1	1	5.02E-13		Fcgr4	8.88E-09	-0.188723506	0.961	0.958	0.000195762
Dennd1b	1.44E-11	0.186212065	0.502	0.39	3.18E-07		Dennd4a	2.72E-17	0.293542248	0.724	0.664	5.99E-13		Bcl2l11	9.85E-09	-0.198950709	0.456	0.504	0.000217107
Crem	1.48E-11	-0.284393577	0.467	0.539	3.26E-07		Tmem119	2.78E-17	0.258066313	0.7	0.601	6.14E-13		Rnf213	1.02E-08	-0.188995242	0.776	0.788	0.000224158
Dek	1.77E-11	0.171426471	0.748	0.67	3.90E-07		Dennd1b	3.06E-17	0.242944959	0.502	0.383	6.75E-13		P2rx4	1.09E-08	-0.164163717	0.661	0.686	0.000240918
Sh3bgrl	2.01E-11	-0.174201249	0.742	0.803	4.43E-07		Rpl36al	3.76E-17	-0.159694541	0.983	0.995	8.29E-13		Bcl2a1a	1.14E-08	0.156869161	0.626	0.541	0.000251179
Zfas1	2.78E-11	0.200924325	0.823	0.752	6.13E-07		Pxdc1	4.41E-17	0.166234391	0.236	0.134	9.71E-13		Nfkb1	1.43E-08	-0.192117024	0.638	0.667	0.000314191
Pf4	3.54E-11	0.222829656	0.477	0.363	7.80E-07		Actg1	5.76E-17	-0.170853283	0.994	0.999	1.27E-12		Clec4a2	2.04E-08	0.154830521	0.892	0.859	0.000449046
Rgs2	4.05E-11	0.199046162	0.925	0.913	8.92E-07		Ppp1r9b	5.86E-17	0.231477696	0.534	0.426	1.29E-12		Rnf19b	2.14E-08	-0.206337495	0.711	0.722	0.000470667
Txn1	4.10E-11	-0.206564143	0.956	0.976	9.04E-07		Vsir	8.65E-17	0.225252305	0.829	0.779	1.91E-12		Ccnd1	2.15E-08	0.1511142	0.736	0.663	0.000474099
Vsir	4.24E-11	0.187595697	0.829	0.765	9.34E-07		Cd302	9.65E-17	-0.201465262	0.524	0.639	2.13E-12		Tuba1b	2.38E-08	0.158169776	0.865	0.829	0.000524345
Olfml3	4.32E-11	0.186085658	0.726	0.643	9.52E-07		Uqcrb	9.88E-17	-0.16994131	0.915	0.951	2.18E-12		Jak2	2.50E-08	-0.154624892	0.313	0.366	0.000549854
Itgam	4.39E-11	-0.230323827	0.816	0.853	9.67E-07		Gdf3	1.22E-16	0.282009319	0.28	0.173	2.68E-12		Hist1h1b	2.70E-08	0.22204732	0.205	0.141	0.000593943
Slamf7	4.51E-11	-0.276368912	0.677	0.727	9.93E-07		Ctsd	1.39E-16	0.30407804	0.943	0.93	3.06E-12		Gfpt1	2.72E-08	-0.178444896	0.38	0.424	0.000598854
Ssh2	5.78E-11	0.194328456	0.647	0.541	1.27E-06		Ccnl1	1.45E-16	0.222723721	0.868	0.866	3.19E-12		Ddx3x	2.73E-08	-0.158417974	0.636	0.664	0.000602062
Pik3r1	6.33E-11	0.179623814	0.642	0.536	1.40E-06		Psma3	1.76E-16	-0.190511777	0.803	0.892	3.87E-12		Fem1c	3.96E-08	-0.175775729	0.457	0.498	0.000872542
Stap1	7.16E-11	-0.204336997	0.55	0.619	1.58E-06		Ifi44	1.86E-16	0.288836137	0.569	0.457	4.09E-12		Pik3ap1	4.41E-08	-0.150677688	0.834	0.837	0.000971048
Ly6i	7.55E-11	0.224603655	0.203	0.126	1.66E-06		Cox6c	1.93E-16	-0.154292921	0.966	0.992	4.24E-12		Slc25a33	4.45E-08	-0.185393079	0.359	0.41	0.000980622
Otulinl	8.16E-11	0.15653999	0.727	0.619	1.80E-06		Sat1	2.39E-16	0.221339373	0.976	0.973	5.27E-12		Syk	6.52E-08	-0.152905125	0.608	0.632	0.001436776
Rab14	1.29E-10	0.166446365	0.817	0.764	2.85E-06		Slc43a2	3.24E-16	0.263879643	0.561	0.47	7.13E-12		Cfb	7.18E-08	-0.173711594	0.844	0.855	0.001582005
Ccnl1	1.35E-10	0.177852141	0.868	0.849	2.98E-06		Rnh1	4.59E-16	-0.204592982	0.668	0.769	1.01E-11		Klf4	9.44E-08	-0.240856665	0.749	0.757	0.002080498
Dst	1.37E-10	0.180593367	0.536	0.424	3.02E-06		Pkm	5.18E-16	-0.283443705	0.944	0.973	1.14E-11		Bsg	1.28E-07	0.150744322	0.894	0.85	0.002820161
Ifi213	1.97E-10	0.178079083	0.558	0.445	4.33E-06		Park7	5.65E-16	-0.197505687	0.755	0.839	1.25E-11		Aff4	1.52E-07	-0.16587969	0.414	0.454	0.003358686
Grn	2.01E-10	0.172523672	0.997	0.996	4.43E-06		Psma5	6.06E-16	-0.192096499	0.729	0.832	1.33E-11		Cytip	1.62E-07	-0.200645201	0.678	0.703	0.003574301
Rac2	2.11E-10	-0.19951093	0.838	0.876	4.65E-06		Znfx1	6.33E-16	0.267460827	0.651	0.562	1.39E-11		Cxcr4	2.98E-07	-0.173987792	0.783	0.789	0.006573823
Apoc2	3.44E-10	0.197640319	0.591	0.498	7.58E-06		Clec12a	6.77E-16	-0.207316821	0.909	0.945	1.49E-11		Cxcl9	4.36E-07	-0.254151549	0.527	0.594	0.009598815
Rhob	3.50E-10	0.181262619	0.597	0.492	7.72E-06		Kcnk6	7.88E-16	0.151778062	0.236	0.14	1.74E-11		Epb41	5.28E-07	-0.160645466	0.413	0.457	0.01163941
Scamp2	3.75E-10	0.171755614	0.744	0.652	8.27E-06		Clcn7	8.01E-16	0.183025612	0.37	0.261	1.76E-11		Ndel1	6.93E-07	-0.152765715	0.648	0.655	0.015278479
2023-03-01	4.42E-10	0.160791598	0.53	0.419	9.73E-06		Ftl1	9.41E-16	-0.188408609	1	1	2.07E-11		Ccrl2	7.28E-07	0.188819497	0.842	0.79	0.016036037
Snhg12	5.54E-10	0.161857728	0.515	0.408	1.22E-05		Clec4a2	1.03E-15	-0.242662025	0.852	0.892	2.27E-11		Sema4d	9.99E-07	-0.171916342	0.514	0.54	0.022000467
Malt1	6.86E-10	0.194942354	0.335	0.244	1.51E-05		Trim30a	1.13E-15	0.212065416	0.799	0.742	2.49E-11		Nrp1	1.16E-06	-0.15317985	0.421	0.453	0.025612202
Itgb5	7.04E-10	0.16160372	0.857	0.804	1.55E-05		Rgs2	1.32E-15	0.263674462	0.925	0.924	2.92E-11		Stmn1	1.19E-06	0.186827968	0.447	0.374	0.026268128
Ctsb	7.51E-10	0.155720894	0.997	0.998	1.65E-05		Tmed3	1.50E-15	-0.212530144	0.618	0.716	3.30E-11		Sgpl1	1.32E-06	-0.153531649	0.546	0.561	0.029045528
Znfx1	9.48E-10	0.177970751	0.651	0.544	2.09E-05		Pik3r1	1.53E-15	0.2336092	0.642	0.558	3.37E-11		S100a6	1.52E-06	0.201656713	0.742	0.673	0.033389035
Fosb	9.92E-10	0.190339312	0.96	0.943	2.19E-05		Txnl1	1.63E-15	-0.180267817	0.596	0.708	3.60E-11		Kctd12	1.52E-06	-0.165476609	0.766	0.762	0.033440922
Ifi204	1.12E-09	0.172407522	0.911	0.872	2.46E-05		Nfil3	1.83E-15	0.23747151	0.636	0.543	4.03E-11		Hist1h2ae	1.68E-06	0.196263886	0.18	0.129	0.036998077
Frmd4a	1.23E-09	0.156375317	0.455	0.348	2.72E-05		Erp29	1.86E-15	-0.160033202	0.94	0.975	4.10E-11		Bach1	1.98E-06	-0.161673929	0.597	0.608	0.043673104
Prdm1	1.49E-09	0.15261406	0.397	0.294	3.29E-05		Pycard	2.26E-15	-0.209167323	0.863	0.92	4.98E-11		Gdf3	2.15E-06	-0.212208155	0.173	0.223	0.047393187
Slc11a1	1.50E-09	-0.152366005	0.756	0.828	3.30E-05		Atp5c1	2.40E-15	-0.174269155	0.869	0.924	5.29E-11		C4b	3.64E-06	-0.25176706	0.282	0.326	0.080283988
Gmfg	1.54E-09	-0.166932068	0.842	0.868	3.39E-05		Xdh	2.85E-15	0.251572995	0.494	0.387	6.29E-11		Zfp703	4.46E-06	-0.191757447	0.445	0.47	0.098287773
Gpd2	1.59E-09	-0.176418201	0.21	0.278	3.51E-05		Oas3	3.37E-15	0.238435778	0.584	0.479	7.42E-11		Cwc25	8.15E-06	-0.181745866	0.455	0.486	0.179649907
Cd72	1.66E-09	-0.168507687	0.983	0.991	3.65E-05		mt-Atp6	4.55E-15	0.189694167	0.999	1	1.00E-10		Mt2	9.06E-06	0.188215804	0.136	0.093	0.199560585
Alox5ap	1.73E-09	-0.165514752	0.919	0.944	3.82E-05		Zfp36l2	4.95E-15	0.270138537	0.914	0.9	1.09E-10		Rassf3	9.58E-06	-0.154927965	0.422	0.45	0.211177265
Ndufa4	1.94E-09	0.150135204	0.632	0.526	4.28E-05		Chd7	4.96E-15	0.238877993	0.638	0.56	1.09E-10		Atp1b3	1.11E-05	-0.440668175	0.75	0.753	0.244872526
Acod1	2.02E-09	-0.295244263	0.166	0.234	4.45E-05		Itgb5	6.22E-15	0.196157834	0.857	0.829	1.37E-10		Gm26917	1.24E-05	-0.66123888	0.341	0.266	0.272409771
H2-DMb1	2.03E-09	-0.169884087	0.926	0.947	4.48E-05		Rac2	6.51E-15	-0.214878505	0.838	0.894	1.43E-10		Lmo4	1.80E-05	-0.155042997	0.749	0.759	0.396313067
mt-Nd4	2.04E-09	0.184960923	0.992	0.983	4.49E-05		G530011O06Rik	6.72E-15	-0.160669654	0.136	0.229	1.48E-10		Cd44	2.63E-05	-0.18059324	0.716	0.711	0.579581414
Dleu2	2.88E-09	0.183983434	0.551	0.455	6.35E-05		Mrpl33	7.39E-15	-0.195158493	0.795	0.858	1.63E-10		Mt1	3.75E-05	0.26921822	0.93	0.9	0.825749261
Ier2	2.90E-09	0.192056895	0.705	0.638	6.39E-05		Ch25h	7.59E-15	-0.339845066	0.204	0.302	1.67E-10		Klrb1b	3.86E-05	-0.193460966	0.23	0.274	0.851548925
Dennd4a	2.95E-09	0.222967643	0.724	0.662	6.51E-05		Tob2	9.77E-15	0.265324417	0.686	0.632	2.15E-10		Isy1	3.91E-05	-0.158421875	0.465	0.485	0.86063973
Rap1b	3.08E-09	-0.150956153	0.931	0.953	6.78E-05		Dusp6	1.20E-14	0.277202859	0.588	0.487	2.65E-10		Dnase1l3	3.92E-05	-0.172716641	0.15	0.189	0.862749599
Tsc22d3	3.18E-09	0.197524982	0.771	0.704	7.01E-05		Ctsz	1.25E-14	0.151864665	0.993	0.995	2.75E-10		Pgk1	6.53E-05	0.198575285	0.833	0.786	1
Ccl9	3.83E-09	0.182671721	0.487	0.383	8.45E-05		Oasl2	1.27E-14	0.203745159	0.777	0.721	2.81E-10		Plac8	0.000102373	0.174791254	0.381	0.329	1
Tiparp	4.11E-09	0.164380181	0.684	0.606	9.05E-05		Maf	1.32E-14	0.268634222	0.81	0.747	2.91E-10		Pltp	0.00012862	-0.167927538	0.693	0.702	1
Naaa	4.28E-09	-0.206170599	0.479	0.536	9.43E-05		Adam8	1.66E-14	-0.296642802	0.282	0.38	3.66E-10		Uhrf2	0.000166775	-0.168408098	0.56	0.566	1
Il1b	4.67E-09	0.24574425	0.834	0.799	0.00010288		Prdx2	1.77E-14	-0.176772821	0.783	0.86	3.89E-10		Aldoa	0.000255231	0.16048626	0.963	0.956	1
Lap3	5.16E-09	0.154896453	0.618	0.513	0.000113717		Pdia6	2.16E-14	-0.231222767	0.769	0.835	4.76E-10		Ahnak	0.000282537	-0.18886842	0.358	0.392	1
Oasl1	6.46E-09	0.184315605	0.572	0.463	0.000142277		Tnfaip3	2.56E-14	0.283612086	0.687	0.617	5.63E-10		Itgax	0.000313564	-0.198793195	0.468	0.475	1
Tuba1b	7.49E-09	0.192259002	0.837	0.829	0.000164979		Mgl2	2.62E-14	0.244703281	0.086	0.032	5.76E-10		Gbp2b	0.000462685	-0.1902322	0.294	0.325	1
Anxa5	7.59E-09	-0.15455009	0.919	0.941	0.00016718		Arhgdib	2.68E-14	-0.159726059	0.952	0.975	5.90E-10		Ly6c2	0.00147785	0.256915563	0.329	0.287	1
Gm42418	8.06E-09	0.211113994	1	1	0.000177668		Spcs2	2.73E-14	-0.188830009	0.801	0.871	6.01E-10		AA467197	0.0017119	0.237995148	0.634	0.599	1
Mdm2	8.78E-09	-0.196917957	0.433	0.492	0.000193494		Oas2	3.02E-14	0.187850226	0.369	0.263	6.66E-10		Cxcl10	0.004204136	0.206149557	0.55	0.504	1
Itgb2	1.01E-08	-0.162279714	0.818	0.849	0.000222403		Epb41l2	3.44E-14	0.219103019	0.84	0.799	7.58E-10		Hspa1a	0.0393107	-0.190839854	0.325	0.29	1
Sla	1.12E-08	0.157172274	0.741	0.65	0.000246618		Gpr183	3.46E-14	0.205753846	0.411	0.298	7.63E-10		Tnfaip2	0.087527163	-0.156389285	0.237	0.248	1
Pltp	1.26E-08	-0.239233211	0.662	0.702	0.000277479		Gpr132	3.64E-14	0.242340873	0.499	0.407	8.03E-10		Ptgs2	0.147578798	-0.161412339	0.413	0.416	1
Adgre1	2.56E-08	-0.168166215	0.884	0.901	0.000564058		mt-Nd4	4.09E-14	0.219862132	0.992	0.991	9.00E-10		Hspa1b	0.160945679	-0.223776159	0.23	0.207	1
Gm26917	2.60E-08	-0.514014199	0.359	0.266	0.000573244		Crip1	4.13E-14	-0.268893703	0.7	0.788	9.10E-10
Emp3	2.70E-08	-0.193787906	0.843	0.868	0.000594085		Bcl2a1b	4.30E-14	-0.215279138	0.92	0.963	9.47E-10
Clec2d	3.00E-08	0.167247197	0.529	0.427	0.000660301		Tgfbi	7.25E-14	0.185280817	0.986	0.992	1.60E-09
Sqstm1	3.65E-08	-0.202211742	0.759	0.788	0.000803655		Ifi27	7.87E-14	-0.213371295	0.27	0.364	1.73E-09
Dck	4.53E-08	0.153574632	0.576	0.491	0.000997449		Frmd4b	8.43E-14	0.234197078	0.55	0.459	1.86E-09
Ifi27	4.53E-08	-0.190701407	0.27	0.327	0.000998544		Ski	8.53E-14	0.197710212	0.654	0.566	1.88E-09
Tra2a	4.56E-08	0.159355083	0.723	0.647	0.001005772		Itgb7	9.08E-14	-0.181040941	0.193	0.285	2.00E-09
Napsa	7.29E-08	-0.196198784	0.412	0.488	0.001606649		Epsti1	9.14E-14	0.196836392	0.856	0.83	2.01E-09
Klrb1b	8.31E-08	-0.255340311	0.211	0.274	0.001830671		Nop10	9.17E-14	-0.184885052	0.657	0.751	2.02E-09
Cxcl9	9.55E-08	-0.691246151	0.544	0.594	0.002104981		Vegfa	9.43E-14	0.324441771	0.758	0.702	2.08E-09
Plac8	1.26E-07	0.283279946	0.403	0.329	0.002783927		Sp100	1.08E-13	0.210339885	0.778	0.716	2.39E-09
Cd300lf	1.43E-07	0.1752752	0.756	0.696	0.003141859		Cxcl14	1.11E-13	-0.33724496	0.321	0.422	2.46E-09
Mki67	1.76E-07	0.164471696	0.289	0.21	0.003872943		Itgax	1.26E-13	0.258816979	0.561	0.468	2.77E-09
Stat2	2.44E-07	0.170366579	0.513	0.427	0.005370292		Eif3i	1.51E-13	-0.166184506	0.693	0.785	3.33E-09
Clec4b1	2.79E-07	-0.206907755	0.162	0.22	0.006141897		Tent5c	1.63E-13	0.234434658	0.694	0.623	3.59E-09
Gatm	4.24E-07	0.227738893	0.954	0.95	0.009350718		Ddx60	1.65E-13	0.197378357	0.325	0.228	3.63E-09
Got1	4.33E-07	-0.165639204	0.771	0.806	0.009542239		Runx3	1.67E-13	0.208127915	0.742	0.687	3.69E-09
Ckb	4.68E-07	-0.160346974	0.846	0.885	0.010300562		Bst2	1.76E-13	0.172335611	0.993	0.994	3.87E-09
Tent5c	4.96E-07	0.159344888	0.694	0.628	0.010928401		Hvcn1	1.92E-13	0.205238461	0.483	0.382	4.23E-09
Adam8	5.18E-07	-0.231013957	0.282	0.338	0.011411881		Mrpl52	1.95E-13	-0.152412051	0.908	0.954	4.29E-09
BC028528	5.25E-07	-0.161059484	0.6	0.643	0.011574314		Psmb2	2.30E-13	-0.177024872	0.853	0.906	5.06E-09
Cdkn1a	7.49E-07	0.15725506	0.817	0.79	0.016497899		Pdcd10	3.11E-13	-0.163591645	0.632	0.731	6.85E-09
Dab2	7.61E-07	0.184744723	0.835	0.788	0.01676217		Ms4a4c	3.95E-13	0.198291631	0.933	0.933	8.70E-09
Rnase4	1.20E-06	0.158655292	0.722	0.634	0.026425612		Ndufa13	4.15E-13	-0.152998721	0.919	0.969	9.14E-09
Gcsh	1.22E-06	-0.170157251	0.318	0.372	0.026898187		Mthfr	4.29E-13	0.182265428	0.331	0.232	9.46E-09
Lmo4	1.53E-06	-0.177894537	0.711	0.759	0.033722409		Ly6c2	4.50E-13	0.456750501	0.423	0.329	9.91E-09
Csrnp1	1.56E-06	0.155109409	0.581	0.5	0.034361218		Ccrl2	4.70E-13	0.251577518	0.862	0.842	1.04E-08
Cxcl14	2.06E-06	-0.24144684	0.321	0.38	0.045379712		Eif5a	5.00E-13	-0.160117976	0.903	0.958	1.10E-08
Snx2	2.26E-06	0.15502621	0.704	0.651	0.049813533		Cdkn1a	5.16E-13	0.24031836	0.817	0.784	1.14E-08
Cd300e	2.41E-06	-0.178591898	0.171	0.224	0.053153699		Gab2	5.35E-13	0.172084002	0.392	0.29	1.18E-08
Ywhah	2.43E-06	-0.153714935	0.875	0.892	0.053499504		Mbnl1	6.90E-13	0.187733783	0.875	0.846	1.52E-08
Crip1	2.72E-06	-0.234050013	0.7	0.733	0.059924863		Selenop	7.31E-13	0.258207114	0.894	0.884	1.61E-08
Ier3	2.85E-06	0.165446895	0.663	0.595	0.062892341		Zfas1	7.75E-13	0.230964925	0.823	0.775	1.71E-08
Card19	3.00E-06	-0.175899293	0.491	0.534	0.0661097		Anxa2	8.23E-13	-0.258407903	0.453	0.552	1.81E-08
mt-Atp8	3.19E-06	0.15881842	0.638	0.55	0.070371426		Wnk1	8.68E-13	0.236198947	0.919	0.9	1.91E-08
Metrnl	3.39E-06	-0.158602852	0.644	0.677	0.074697702		Mid1	9.52E-13	0.15410717	0.275	0.181	2.10E-08
Ezr	5.01E-06	-0.152002704	0.511	0.554	0.110355274		Lyz2	1.10E-12	-0.244932561	0.983	0.988	2.43E-08
Psen2	6.11E-06	-0.150421512	0.597	0.64	0.134729134		Trim25	1.19E-12	0.213994217	0.692	0.634	2.62E-08
Lyz2	6.34E-06	-0.164389668	0.983	0.988	0.139628236		Ptprj	1.29E-12	0.191443008	0.558	0.459	2.85E-08
Lgals3	7.08E-06	-0.152762628	0.859	0.905	0.155941383		Rnf19b	1.35E-12	0.264205525	0.744	0.711	2.97E-08
Tent5a	7.97E-06	0.155222152	0.66	0.589	0.175669462		Hint1	1.36E-12	-0.166227523	0.929	0.976	2.99E-08
Cxcl2	8.35E-06	0.212778007	0.727	0.695	0.183940889		Ifi204	1.56E-12	0.213965319	0.911	0.887	3.43E-08
Pla2g7	9.94E-06	0.158295204	0.627	0.547	0.218959083		Ppfia4	1.66E-12	0.195127342	0.767	0.715	3.67E-08
Slamf9	1.31E-05	-0.159716962	0.886	0.899	0.287778192		Atpif1	1.84E-12	-0.171171269	0.897	0.939	4.06E-08
Lmnb1	1.41E-05	-0.159816086	0.674	0.708	0.309978353		Prrc2a	2.11E-12	0.179739247	0.544	0.447	4.65E-08
Lilr4b	1.41E-05	-0.173861297	0.561	0.583	0.31098926		Scarb2	2.35E-12	0.20692846	0.658	0.592	5.18E-08
Slc25a33	1.44E-05	-0.176209064	0.368	0.41	0.318206565		Ostc	2.64E-12	-0.163830632	0.595	0.693	5.83E-08
Flna	1.55E-05	-0.159178352	0.558	0.596	0.342001664		Hprt	2.65E-12	-0.169791549	0.63	0.721	5.83E-08
Slc43a2	3.02E-05	0.15073689	0.561	0.498	0.66575922		Ubl3	2.86E-12	0.219545618	0.816	0.797	6.30E-08
Selenop	5.25E-05	0.1658674	0.894	0.871	1		Psmb1	3.53E-12	-0.150901289	0.856	0.92	7.78E-08
Tmem176a	5.36E-05	-0.201553204	0.823	0.808	1		Inpp5d	3.57E-12	0.186004949	0.817	0.778	7.86E-08
Gapdh	5.83E-05	-0.153307966	0.989	0.995	1		Trip12	3.73E-12	0.19520264	0.55	0.465	8.23E-08
Gbp2	6.22E-05	-0.276642823	0.632	0.642	1		Tagln2	3.90E-12	-0.226562428	0.785	0.85	8.58E-08
Slfn2	0.000148368	-0.172039436	0.857	0.863	1		Ehmt2	4.62E-12	0.175458282	0.471	0.375	1.02E-07
Pkm	0.000184132	-0.151784891	0.944	0.963	1		Aldoa	5.06E-12	-0.356218554	0.944	0.963	1.12E-07
Aldoa	0.000683407	-0.195732294	0.944	0.956	1		Ccl7	5.09E-12	-0.544830962	0.563	0.643	1.12E-07
Wfdc17	0.000833292	-0.340534905	0.582	0.588	1		Cd300a	5.13E-12	0.181588601	0.505	0.409	1.13E-07
Phlda1	0.001057337	-0.166728926	0.327	0.359	1		Ell2	5.30E-12	0.237608202	0.575	0.502	1.17E-07
Hspa1a	0.007391848	-0.219178053	0.338	0.29	1		Arg1	5.42E-12	0.288372328	0.479	0.376	1.19E-07
Calhm6	0.011678275	-0.155704726	0.565	0.572	1		Lhfpl2	5.50E-12	0.216355067	0.422	0.329	1.21E-07
Anxa1	0.030414829	-0.157455782	0.362	0.373	1		Ost4	5.64E-12	-0.152441732	0.871	0.926	1.24E-07
Mmp12	0.040234034	0.193646659	0.031	0.021	1		H2-Q6	5.86E-12	0.174048564	0.619	0.538	1.29E-07
AA467197	0.050369054	-0.212495928	0.586	0.599	1		Lnpep	6.14E-12	0.247826538	0.777	0.737	1.35E-07
Pgk1	0.058869889	-0.175876477	0.776	0.786	1		Prkcd	7.60E-12	0.220308862	0.736	0.706	1.67E-07
S100a6	0.27308688	-0.17016146	0.659	0.673	1		Cd81	7.67E-12	-0.161416999	0.946	0.967	1.69E-07
Lsp1	0.394827777	-0.151641135	0.256	0.251	1		Ddx3x	8.56E-12	0.217921079	0.688	0.636	1.89E-07
Ccl5	0.401139358	-0.304382607	0.712	0.693	1		Rsad2	8.56E-12	0.201939873	0.54	0.442	1.89E-07
Atp1b3	0.846765039	-0.293946339	0.753	0.753	1		Hebp1	8.82E-12	0.165579363	0.379	0.281	1.94E-07
							AU020206	9.57E-12	0.200874481	0.648	0.576	2.11E-07
							Fus	1.07E-11	0.218134476	0.813	0.798	2.35E-07
							Gm2a	1.42E-11	0.169664512	0.897	0.899	3.13E-07
							Pdia3	1.47E-11	-0.168256267	0.939	0.962	3.24E-07
							B930036N10Rik	2.16E-11	-0.169718633	0.217	0.302	4.77E-07
							1600014C10Rik	2.17E-11	0.175161811	0.559	0.472	4.77E-07
							Anxa1	2.29E-11	-0.234086033	0.362	0.454	5.04E-07
							Ndufb11	2.70E-11	-0.156184543	0.777	0.848	5.95E-07
							Nfkbia	2.72E-11	-0.20609377	0.893	0.928	6.00E-07
							BC005537	3.18E-11	0.216584691	0.815	0.783	7.01E-07
							1700017B05Rik	3.37E-11	0.211980768	0.594	0.517	7.43E-07
							Naaa	3.49E-11	-0.177508923	0.479	0.568	7.69E-07
							Manf	3.67E-11	-0.233875558	0.766	0.846	8.08E-07
							Atp2b1	3.76E-11	0.207999599	0.898	0.882	8.28E-07
							Prdm1	3.97E-11	0.16344681	0.397	0.295	8.74E-07
							Ifi209	3.97E-11	0.185806619	0.716	0.64	8.76E-07
							Scamp2	4.49E-11	0.187305645	0.744	0.687	9.90E-07
							Cmklr1	4.73E-11	0.159522528	0.433	0.341	1.04E-06
							Ankle2	4.85E-11	0.156335965	0.382	0.288	1.07E-06
							Mycbp2	4.95E-11	0.194191879	0.698	0.643	1.09E-06
							Specc1l	5.09E-11	0.189410289	0.487	0.403	1.12E-06
							Card19	5.45E-11	-0.204001921	0.491	0.581	1.20E-06
							Cenpx	5.58E-11	-0.157813409	0.648	0.736	1.23E-06
							Ddx58	6.11E-11	0.181381466	0.54	0.452	1.35E-06
							Stat2	6.21E-11	0.237487568	0.513	0.436	1.37E-06
							Picalm	6.41E-11	0.206218126	0.936	0.938	1.41E-06
							Nme1	6.67E-11	-0.153553321	0.692	0.788	1.47E-06
							Dtx3l	7.58E-11	0.19787687	0.623	0.556	1.67E-06
							Cd300lf	7.64E-11	0.215340629	0.756	0.705	1.68E-06
							Eif4ebp1	7.79E-11	-0.18790486	0.614	0.695	1.72E-06
							Eno1	8.32E-11	-0.226663197	0.576	0.648	1.83E-06
							Rin2	9.42E-11	0.204338205	0.44	0.35	2.08E-06
							Lgals1	1.00E-10	-0.202083468	0.924	0.954	2.21E-06
							Tmed9	1.05E-10	-0.162350001	0.798	0.845	2.32E-06
							Sec11c	1.31E-10	-0.156607168	0.692	0.767	2.88E-06
							Blvrb	1.31E-10	-0.210157729	0.722	0.778	2.89E-06
							Map4k4	1.39E-10	0.205542265	0.524	0.448	3.06E-06
							Grasp	1.76E-10	0.161921769	0.414	0.317	3.87E-06
							Psmd8	2.17E-10	-0.165576885	0.71	0.792	4.78E-06
							Vps37b	2.37E-10	0.173948899	0.395	0.301	5.23E-06
							Prpf38b	2.69E-10	0.16807708	0.773	0.733	5.93E-06
							Tiparp	2.77E-10	0.228624234	0.684	0.634	6.10E-06
							Tmsb10	2.89E-10	-0.177156148	0.928	0.963	6.36E-06
							Srgap2	3.07E-10	0.192500239	0.542	0.469	6.77E-06
							Sod1	3.23E-10	0.183839776	0.784	0.742	7.12E-06
							Ndufa12	3.24E-10	-0.153224314	0.734	0.804	7.14E-06
							Myo9b	3.27E-10	0.193350606	0.5	0.43	7.21E-06
							Sik1	3.31E-10	0.186311159	0.621	0.543	7.30E-06
							Tent5a	3.57E-10	0.242024725	0.66	0.601	7.86E-06
							Gm21188	3.99E-10	0.171475126	0.606	0.526	8.79E-06
							Gna12	4.13E-10	0.192069871	0.599	0.526	9.10E-06
							Ndel1	6.08E-10	0.214600769	0.682	0.648	1.34E-05
							Pik3ap1	6.52E-10	0.159484491	0.85	0.834	1.44E-05
							Tor1aip1	6.77E-10	0.18061781	0.825	0.794	1.49E-05
							Tnf	7.45E-10	-0.172604533	0.389	0.47	1.64E-05
							Grcc10	7.90E-10	-0.156418358	0.794	0.859	1.74E-05
							Cd72	8.19E-10	-0.153030071	0.983	0.989	1.80E-05
							Oasl1	8.75E-10	0.226105854	0.572	0.495	1.93E-05
							Il4ra	8.78E-10	0.183370821	0.632	0.575	1.93E-05
							Acp2	8.93E-10	0.166880621	0.526	0.439	1.97E-05
							Ran	9.80E-10	-0.190080221	0.793	0.871	2.16E-05
							Kdm7a	1.05E-09	0.17640696	0.523	0.438	2.31E-05
							Ccr5	1.08E-09	0.162536711	0.889	0.865	2.38E-05
							Mndal	1.14E-09	0.175221346	0.859	0.848	2.52E-05
							mt-Atp8	1.23E-09	0.215688831	0.638	0.576	2.71E-05
							Prdx4	1.35E-09	-0.16529965	0.534	0.609	2.97E-05
							Gpr65	1.35E-09	0.150118213	0.882	0.894	2.98E-05
							Ifi211	1.38E-09	0.169547396	0.78	0.736	3.04E-05
							Tnfrsf1b	1.39E-09	0.208638442	0.603	0.541	3.06E-05
							Socs6	1.51E-09	0.161949429	0.405	0.317	3.33E-05
							Rgs1	1.54E-09	-0.165104465	0.98	0.985	3.40E-05
							Pla2g7	1.58E-09	0.226617797	0.627	0.554	3.48E-05
							Ifih1	1.61E-09	0.204084388	0.606	0.535	3.54E-05
							Impact	1.70E-09	0.152782061	0.391	0.304	3.74E-05
							N4bp1	1.75E-09	0.180027898	0.679	0.624	3.85E-05
							Arl4c	1.87E-09	0.179126707	0.755	0.726	4.12E-05
							Pla2g15	1.88E-09	0.150519833	0.553	0.471	4.15E-05
							Cpeb2	1.91E-09	0.157898876	0.35	0.267	4.21E-05
							Rabac1	2.14E-09	-0.154990494	0.69	0.771	4.71E-05
							Tgfbr2	2.21E-09	0.196020293	0.652	0.59	4.87E-05
							Pum2	2.31E-09	0.161671744	0.468	0.386	5.09E-05
							Hgf	2.75E-09	0.188844932	0.39	0.311	6.05E-05
							Ifnar1	2.90E-09	0.163083734	0.63	0.571	6.40E-05
							Zbp1	2.97E-09	0.162093696	0.87	0.855	6.55E-05
							Frmd4a	3.05E-09	0.168102701	0.455	0.37	6.72E-05
							Zfhx3	3.05E-09	0.156621765	0.607	0.534	6.73E-05
							Fcgr2b	3.16E-09	0.156713615	0.946	0.914	6.96E-05
							Ly6i	3.23E-09	0.200545118	0.203	0.136	7.11E-05
							Celf2	3.27E-09	0.162691059	0.782	0.75	7.20E-05
							Dnase2a	3.64E-09	0.174916608	0.54	0.467	8.03E-05
							Slfn5	5.05E-09	0.187299795	0.745	0.695	0.000111162
							Clec2d	5.39E-09	0.179404369	0.529	0.451	0.000118728
							Cd164	6.43E-09	0.162316371	0.428	0.352	0.000141594
							Esd	6.45E-09	-0.158364832	0.812	0.879	0.00014203
							S100a11	7.34E-09	-0.194334566	0.62	0.7	0.000161769
							Smap2	7.61E-09	0.15896711	0.629	0.572	0.000167613
							AW112010	7.63E-09	-0.176921894	0.996	0.997	0.000168202
							Arap1	8.57E-09	0.171295696	0.548	0.476	0.000188876
							BC028528	8.96E-09	-0.152889785	0.6	0.68	0.000197417
							Aff4	9.29E-09	0.174120116	0.493	0.414	0.000204582
							Sema4d	9.29E-09	0.182440757	0.587	0.514	0.000204734
							Tcirg1	1.02E-08	0.158514678	0.707	0.681	0.000224981
							Dusp1	1.03E-08	0.181071079	0.982	0.982	0.000226539
							Pgk1	1.04E-08	-0.374451762	0.776	0.833	0.00022993
							Neurl3	1.19E-08	0.185616815	0.821	0.811	0.000261092
							mt-Nd5	1.24E-08	0.176907858	0.863	0.829	0.000273831
							S100a6	1.25E-08	-0.371818173	0.659	0.742	0.000275542
							Samsn1	1.29E-08	-0.163042379	0.426	0.511	0.000284875
							Hnrnph1	1.33E-08	0.174765699	0.602	0.54	0.000293275
							Ifit2	1.57E-08	0.221953504	0.501	0.416	0.000345079
							Soat1	1.58E-08	0.154241113	0.698	0.664	0.000347327
							Gbp2b	1.68E-08	-0.161857578	0.219	0.294	0.0003696
							Serpine1	1.78E-08	0.209596352	0.294	0.219	0.000391596
							Cd83	1.80E-08	0.195391181	0.838	0.822	0.000396192
							Parp9	2.08E-08	0.16494611	0.569	0.502	0.000458558
							Fkbp5	2.20E-08	0.187488682	0.585	0.523	0.000485082
							Xist	2.74E-08	0.174047495	0.966	0.914	0.000602664
							Plk3	2.92E-08	0.174075682	0.548	0.479	0.000642759
							Ncf1	3.44E-08	0.15073438	0.824	0.798	0.000757867
							Tpp1	3.47E-08	0.150515368	0.578	0.52	0.000763676
							Pbxip1	3.50E-08	0.158694141	0.447	0.367	0.000771398
							Malt1	3.61E-08	0.190916667	0.335	0.264	0.000796427
							Camk2d	3.64E-08	0.186374211	0.595	0.541	0.000801724
							Rsrp1	3.81E-08	0.193684915	0.63	0.569	0.00084042
							Ets2	4.20E-08	0.184716374	0.78	0.772	0.000924859
							Nampt	4.75E-08	0.155701601	0.81	0.795	0.001046761
							Cxcl2	6.05E-08	-0.423973614	0.727	0.793	0.00133257
							Rbms1	6.32E-08	0.15381031	0.714	0.685	0.001393296
							Tet2	6.45E-08	0.184009679	0.447	0.374	0.001420486
							Purb	7.79E-08	0.159355924	0.512	0.45	0.001717184
							S100a10	7.80E-08	-0.200660841	0.549	0.62	0.00171847
							Furin	7.95E-08	-0.233856038	0.561	0.624	0.001752396
							Acod1	9.51E-08	-0.21635061	0.166	0.228	0.002094342
							Csf2rb	1.04E-07	0.162554982	0.59	0.546	0.002297472
							Cd86	1.26E-07	0.152282246	0.755	0.728	0.002765202
							Sppl2a	1.28E-07	0.153174196	0.791	0.766	0.002811206
							Mef2a	1.48E-07	0.159444372	0.778	0.755	0.003268527
							Ddx6	1.49E-07	0.15374111	0.715	0.691	0.00329064
							Mgat4a	1.58E-07	0.155989057	0.462	0.394	0.003477748
							Cebpd	1.63E-07	-0.162777472	0.197	0.259	0.003598419
							Tnip3	2.04E-07	-0.171266407	0.203	0.264	0.004484438
							Il10ra	2.14E-07	0.178097789	0.606	0.567	0.004725755
							Arrdc3	2.31E-07	0.170919694	0.359	0.287	0.005082215
							Fam162a	2.45E-07	-0.240890111	0.452	0.506	0.005402661
							P2rx4	2.53E-07	0.163677493	0.704	0.661	0.005575942
							Trps1	2.95E-07	0.170592128	0.589	0.544	0.00650299
							AI504432	3.10E-07	0.177390554	0.528	0.465	0.006828534
							Parp14	3.24E-07	0.192089287	0.687	0.643	0.007130427
							Il18bp	3.85E-07	0.153943499	0.584	0.515	0.008486786
							Isg15	3.85E-07	0.167497235	0.846	0.826	0.008490744
							Kctd12	3.92E-07	0.17870489	0.779	0.766	0.008633316
							Ddx17	4.22E-07	0.159552331	0.546	0.489	0.009289017
							Dync1h1	4.25E-07	0.156566367	0.614	0.564	0.009355922
							Prex1	4.37E-07	0.158575363	0.646	0.6	0.009619066
							Tsc22d3	5.19E-07	0.181829847	0.771	0.743	0.011425763
							Tra2a	5.43E-07	0.154663881	0.723	0.678	0.011964241
							Lilr4b	6.42E-07	-0.158924976	0.561	0.622	0.014135927
							Cwc25	6.50E-07	0.214114724	0.514	0.455	0.014328653
							Cd84	7.00E-07	0.159711935	0.653	0.613	0.015432272
							AA467197	7.08E-07	-0.450491076	0.586	0.634	0.015606466
							Ptgs2	7.65E-07	0.195471137	0.477	0.413	0.016865149
							Aftph	7.74E-07	0.161188123	0.528	0.469	0.017061453
							Atp13a2	8.86E-07	0.156809806	0.584	0.532	0.019529261
							Lap3	1.06E-06	0.167702905	0.618	0.562	0.023340403
							Wfdc17	1.17E-06	-0.29329797	0.582	0.64	0.025797079
							Atf4	1.23E-06	0.160995049	0.793	0.772	0.027161778
							Bsg	1.42E-06	-0.158076417	0.853	0.894	0.031346453
							Gatm	1.44E-06	0.217367841	0.954	0.959	0.031720027
							Ifi203	2.80E-06	0.157056049	0.75	0.719	0.061677557
							Ranbp2	2.84E-06	0.18212361	0.615	0.57	0.062606017
							P2ry14	2.87E-06	0.150801571	0.428	0.365	0.063338904
							Il21r	3.41E-06	0.163913378	0.525	0.473	0.075157179
							Pgam1	4.52E-06	-0.166083224	0.849	0.891	0.099546912
							Phip	4.53E-06	0.153511814	0.438	0.378	0.09971802
							Ifi213	5.23E-06	0.15368842	0.558	0.503	0.115279216
							Id2	6.42E-06	0.167836848	0.931	0.946	0.141470819
							Dleu2	6.61E-06	0.152733908	0.551	0.504	0.145591741
							Zc3h12a	8.95E-06	0.170883011	0.646	0.615	0.197238193
							Rabgef1	9.18E-06	0.157356562	0.526	0.468	0.202261364
							Pde4b	9.32E-06	0.192158702	0.651	0.622	0.205255056
							Adam17	1.05E-05	0.15144502	0.651	0.614	0.232240498
							Jmjd1c	1.72E-05	0.151259389	0.769	0.755	0.378742499
							Rhob	1.78E-05	0.18207889	0.597	0.553	0.393257667
							Ldha	2.58E-05	-0.173594964	0.939	0.96	0.568758591
							Sdc4	4.06E-05	0.160701977	0.717	0.699	0.894646312
							Mt2	6.34E-05	-0.253804227	0.097	0.136	1
							Herpud1	8.23E-05	0.164605846	0.639	0.6	1
							Dusp2	0.000103307	-0.151021871	0.488	0.547	1
							C4b	0.000110581	0.159073303	0.334	0.282	1
							Csrnp1	0.000160317	0.159294492	0.581	0.555	1
							mt-Nd4l	0.000291092	0.15026295	0.707	0.686	1
							Tpi1	0.000765507	-0.184106915	0.874	0.894	1
							Mif	0.000875011	-0.226856428	0.924	0.952	1
							Ccl8	0.000902981	-0.194088303	0.283	0.228	1
							Mt1	0.003847116	-0.270083888	0.881	0.93	1
							Lsp1	0.006098274	-0.161433101	0.256	0.283	1
							Lgals3	0.007109137	-0.190715394	0.859	0.893	1
							Hist1h4d	0.010465245	-0.192129633	0.38	0.416	1
							Ifitm1	0.038741459	-0.181488011	0.124	0.143	1
							Ccl4	0.089492828	-0.267188986	0.777	0.793	1
							Ccl3	0.113077889	-0.194435887	0.561	0.576	1
							Cxcl10	0.152057432	-0.277362392	0.535	0.55	1
							Stmn1	0.173028835	-0.158100536	0.424	0.447	1
							Gbp2	0.482920068	-0.152036631	0.632	0.616	1
							Hist1h1b	0.509578212	-0.184283797	0.22	0.205	1
							Cxcl9	0.527307971	-0.437094601	0.544	0.527	1

## Sheet: DC-DEGs
DEG / CTLvsTBI							DEG / CTLvsABT							DEG / ABTvsTBI
	p_val	avg_log2FC	pct.1	pct.2	p_val_adj			p_val	avg_log2FC	pct.1	pct.2	p_val_adj			p_val	avg_log2FC	pct.1	pct.2	p_val_adj
Mgl2	1.06E-21	0.920686549	0.628	0.424	2.33E-17		Fxyd5	1.90E-23	-0.361874944	0.995	0.996	4.19E-19		Crem	7.01E-13	-0.436624704	0.638	0.747	1.54E-08
Ear2	2.43E-20	0.89541069	0.271	0.086	5.36E-16		Ear2	1.05E-19	0.777054833	0.271	0.096	2.31E-15		Tpm4	6.11E-12	-0.296200693	0.906	0.938	1.35E-07
Fabp5	5.06E-19	0.677852544	0.436	0.209	1.12E-14		Rps29	2.15E-19	-0.231391074	1	0.999	4.73E-15		Litaf	3.04E-10	-0.264107511	0.824	0.874	6.69E-06
Bcl2a1a	5.15E-18	0.375310299	0.571	0.342	1.13E-13		S100a11	4.45E-19	-0.351917799	0.991	0.995	9.81E-15		Nup98	9.30E-10	-0.262933589	0.591	0.679	2.05E-05
Klrb1b	6.07E-18	-0.538555597	0.584	0.699	1.34E-13		Cd74	1.06E-16	-0.335242451	0.996	0.999	2.34E-12		Lyn	1.57E-09	-0.298118335	0.87	0.879	3.47E-05
S100a11	4.56E-17	-0.361243293	0.991	0.998	1.00E-12		Mgl2	3.90E-15	0.63138981	0.628	0.464	8.60E-11		Atp1b3	2.90E-09	-0.552579493	0.797	0.838	6.39E-05		Names	total	elements
Fxyd5	1.06E-16	-0.31093373	0.995	0.998	2.34E-12		Ccl24	4.04E-15	1.022316098	0.12	0.019	8.90E-11		Got1	4.37E-09	-0.290031414	0.85	0.87	9.62E-05		CTLvsABT CTLvsTBI	37	Rnf19b Dab2 Cd74 Mgst1 Dok2 Ak2 Mmp12 Runx1 Cdh1 F10 S100a11 Fkbp5 Hfe H2-Eb1 Slc30a4 Wdfy4 Fabp5 Bcl2a1a Chchd10 Bmp2k Vrk1 Sla Lgals3bp Ifitm2 Mrc1 Cd164 Klrb1b Capza2 Lgals1 Plekho1 Ccl17 Ccl24 Ear2 Cd52 Arg1 Mgl2 Fxyd5
Ifitm2	3.55E-16	-0.560901503	0.931	0.938	7.82E-12		Rps28	4.48E-14	-0.180071644	1	1	9.87E-10		Csf2rb	2.27E-08	-0.309491979	0.841	0.871	0.000499706		ABTvsTBI CTLvsTBI	11	Lyn Litaf Crem Cytip Csf2rb Basp1 Serpinb9 P2ry10 Lmnb1 Got1 Atp1b3
Cdh1	6.51E-16	0.435911474	0.513	0.313	1.43E-11		Hfe	1.27E-13	0.454379001	0.72	0.611	2.81E-09		Cytip	5.30E-08	-0.228248473	0.965	0.968	0.001168802		CTLvsTBI	60	Mtss1 Eif2b2 Tcof1 Fgl2 Cldn1 Ntpcr Mxd1 Arid5a Epb41 Slc25a33 Olfm1 Egr1 Agpat4 Snx20 Irf7 Cd86 Isy1 Eif1 Hnrnpll Bst1 Rasgef1b Zfp36l1 Nr4a1 Mcemp1 Irf1 Ms4a6d Calm1 Ass1 Tep1 Batf3 Egr2 Vps37b Atp5f1 Grasp Gcnt2 Cnp Ncbp3 Pan3 Itgb1 H2-Aa Itgae AA467197 Casp6 Soat1 Cd200r1 Plk3 Klf9 Zfp36l2 H2afz Jaml Dcstamp Ubc Ifitm1 Polr2m Clint1 Il4i1 Cttnbp2nl Ptpre Cd84 Cxcl9
Crem	5.09E-15	-0.475862396	0.666	0.747	1.12E-10		Gm49980	4.88E-13	0.169150628	0.209	0.082	1.08E-08		Dusp5	1.70E-07	-0.274574518	0.742	0.825	0.003754634		CTLvsABT	37	Gm49980 Tarm1 Mid1 Sp100 Zfand5 Csf2ra Gm42418 Trim30a Xiap Rps28 Gatm Atp2c1 Smap2 Prkcd Pfn1 Ubb Jak2 Pfkp Gm10076 Flt1 Sptbn1 Gm34084 Sdc4 Rpl41 Clec12a Rpl37 Cltc Ubl3 Ifih1 Frmd4b Sulf2 Matk Emg1 Slc7a2 Rps27 Lrrc58 Rps29
Fkbp5	1.35E-13	0.279579219	0.539	0.345	2.97E-09		Rpl41	8.25E-13	-0.154786882	1	1	1.82E-08		Nr4a3	3.35E-07	-0.305587039	0.722	0.791	0.007371797		ABTvsTBI	6	Rel Nr4a3 Tpm4 Nup98 Dusp5 Samhd1
Ccl17	1.52E-13	0.429436118	0.452	0.259	3.34E-09		Cd52	1.03E-12	-0.221037693	0.999	1	2.28E-08		Samhd1	5.04E-07	-0.32558395	0.937	0.959	0.011102824
Cd74	2.60E-13	-0.276140939	0.996	0.995	5.73E-09		Cd164	2.37E-12	0.318405385	0.689	0.544	5.23E-08		P2ry10	8.64E-07	-0.219066469	0.726	0.796	0.019035927
Cd52	3.51E-13	-0.239733842	0.999	0.998	7.73E-09		Arg1	3.77E-12	1.105759157	0.309	0.17	8.31E-08		Rel	8.86E-07	-0.278426919	0.869	0.894	0.019515564
P2ry10	5.70E-13	-0.322143102	0.7	0.796	1.26E-08		Gm42418	8.85E-12	0.160592814	1	1	1.95E-07		Serpinb9	2.68E-06	-0.244624872	0.277	0.384	0.059047974
Sla	9.95E-13	0.254474784	0.885	0.785	2.19E-08		Ak2	1.26E-11	0.270785629	0.749	0.614	2.77E-07		Lmnb1	3.23E-06	-0.229603174	0.917	0.924	0.071093295
Got1	1.53E-12	-0.325905752	0.852	0.87	3.37E-08		Ccl17	1.50E-11	0.489323194	0.452	0.282	3.31E-07		Basp1	3.53E-06	-0.273075839	0.834	0.882	0.077824295
Grasp	1.80E-12	-0.456013796	0.728	0.782	3.97E-08		Cdh1	1.52E-11	0.372158182	0.513	0.352	3.36E-07		Ell2	3.85E-06	-0.191947755	0.479	0.561	0.084870439
Klf9	1.88E-12	0.235111543	0.232	0.095	4.15E-08		H2-Eb1	1.54E-11	-0.200964623	0.982	0.988	3.39E-07		Ppig	4.74E-06	-0.232159851	0.67	0.726	0.10443411
H2-Eb1	3.26E-12	-0.213657547	0.982	0.995	7.19E-08		Bmp2k	2.76E-11	0.252162667	0.655	0.487	6.09E-07		Grasp	5.78E-06	-0.279713523	0.73	0.782	0.127316804
Slc30a4	4.47E-12	0.238072249	0.291	0.139	9.84E-08		Rps27	3.90E-11	-0.159796638	0.998	0.999	8.60E-07		Bmyc	6.79E-06	0.207068602	0.508	0.383	0.149613481
Atp1b3	5.49E-12	-0.591157396	0.8	0.838	1.21E-07		Fabp5	4.54E-11	0.521016864	0.436	0.279	1.00E-06		Gna13	8.68E-06	-0.231059237	0.893	0.917	0.191301898
Plk3	6.80E-12	0.263380385	0.412	0.251	1.50E-07		Bcl2a1a	4.78E-11	0.286816376	0.571	0.42	1.05E-06		Picalm	9.37E-06	-0.200942989	0.94	0.962	0.206427995
Ifitm1	9.13E-12	-0.989258979	0.58	0.691	2.01E-07		Slc30a4	5.03E-11	0.227804035	0.291	0.156	1.11E-06		Stk17b	9.56E-06	0.214942247	0.894	0.835	0.210738005
Ak2	2.91E-11	0.249715116	0.749	0.581	6.42E-07		Flt1	6.68E-11	0.219467033	0.191	0.079	1.47E-06		Wdfy1	1.01E-05	-0.150855508	0.245	0.336	0.222914544
H2-Aa	5.82E-11	-0.173948704	0.988	0.983	1.28E-06		Rnf19b	1.94E-10	0.31897496	0.702	0.59	4.27E-06		Calm1	1.05E-05	-0.170029006	0.999	1	0.231110504
Hfe	1.02E-10	0.368110187	0.72	0.61	2.24E-06		Rpl37	2.13E-10	-0.154929726	0.999	0.999	4.70E-06		4833407H14Rik	1.61E-05	-0.183882965	0.128	0.209	0.353962837
Lmnb1	1.54E-10	-0.296911623	0.9	0.924	3.39E-06		Dok2	2.20E-10	0.218865985	0.281	0.15	4.86E-06		Llph	3.12E-05	0.174729839	0.864	0.8	0.687567513
Cd164	1.58E-10	0.276324319	0.689	0.531	3.49E-06		F10	3.51E-10	0.383440666	0.168	0.07	7.74E-06		Isy1	3.40E-05	-0.20058072	0.652	0.703	0.748156472
Vrk1	1.84E-10	0.312683993	0.814	0.717	4.06E-06		Gatm	5.65E-10	0.485463947	0.764	0.711	1.24E-05		Rgs10	3.66E-05	0.205495458	0.909	0.85	0.806268232
Egr1	2.42E-10	0.250888153	0.459	0.29	5.34E-06		Dab2	6.24E-10	0.375915964	0.721	0.634	1.38E-05		Ramp3	3.68E-05	-0.260001108	0.254	0.342	0.810625152
Capza2	3.22E-10	0.239477664	0.975	0.944	7.08E-06		Vrk1	7.74E-10	0.305180008	0.814	0.725	1.71E-05		Mid1	4.59E-05	-0.190348826	0.202	0.283	1
Cd200r1	3.46E-10	0.178509965	0.246	0.12	7.61E-06		Ifitm2	1.77E-09	-0.375290782	0.931	0.941	3.89E-05		Cd83	4.79E-05	-0.206515648	0.816	0.849	1
Clint1	5.94E-10	0.230025181	0.738	0.599	1.31E-05		Ubl3	4.07E-09	0.254833881	0.916	0.904	8.97E-05		Kdm6b	6.01E-05	-0.223279434	0.73	0.749	1
Ccl24	8.59E-10	0.765082642	0.12	0.033	1.89E-05		Fkbp5	7.30E-09	0.227041143	0.539	0.4	0.000160792		Ubc	6.19E-05	-0.172773997	0.992	0.997	1
Mmp12	2.76E-09	0.367674847	0.218	0.101	6.08E-05		Frmd4b	1.15E-08	0.169652538	0.346	0.221	0.000253876		Gla	6.41E-05	-0.182612186	0.234	0.315	1
Lgals1	2.98E-09	0.229137677	0.942	0.909	6.57E-05		Mid1	1.28E-08	0.158275739	0.331	0.202	0.00028197		Itprid2	7.34E-05	-0.173224013	0.386	0.477	1
Rnf19b	3.54E-09	0.305455825	0.702	0.57	7.80E-05		Matk	1.45E-08	0.163648881	0.262	0.15	0.00032031		Egr1	8.09E-05	0.189108172	0.397	0.29	1
Mtss1	3.65E-09	0.201226978	0.466	0.31	8.05E-05		Klrb1b	1.85E-08	-0.289628565	0.584	0.674	0.000408646		Gpd2	8.15E-05	-0.216830871	0.413	0.507	1
Mcemp1	3.89E-09	-0.36503893	0.421	0.534	8.57E-05		Jak2	1.89E-08	0.248256319	0.809	0.703	0.000416071		Hif1a	0.000103164	-0.172857189	0.717	0.773	1
Bmp2k	4.25E-09	0.244531166	0.655	0.493	9.35E-05		Slc7a2	3.17E-08	0.245052716	0.095	0.028	0.00069909		Gbp2	0.000117351	-0.445553536	0.549	0.605	1
Ncbp3	4.71E-09	0.170044646	0.424	0.269	0.000103771		Sdc4	3.65E-08	0.340495033	0.476	0.349	0.000805177		Ccl4	0.000123366	0.270858885	0.544	0.452	1
Cd84	5.33E-09	0.170756064	0.434	0.283	0.000117374		Cltc	5.27E-08	0.233196274	0.799	0.729	0.001160859		Tnfrsf1b	0.000130603	-0.165856785	0.488	0.573	1
Slc25a33	6.00E-09	-0.312941436	0.311	0.424	0.000132186		Ifih1	5.30E-08	0.214290115	0.536	0.409	0.00116826		Il18bp	0.000162605	-0.202656343	0.326	0.404	1
Ptpre	6.24E-09	0.210805401	0.524	0.365	0.000137546		Capza2	5.83E-08	0.212635698	0.975	0.975	0.00128454		Rock1	0.000166957	-0.163411265	0.703	0.737	1
Litaf	8.89E-09	-0.248358385	0.839	0.874	0.0001958		Tarm1	6.01E-08	0.151043192	0.146	0.063	0.001324103		Map3k1	0.000167246	-0.180599083	0.455	0.53	1
Ubc	1.16E-08	-0.242405814	0.999	0.997	0.000254483		Gm10076	7.33E-08	-0.224890548	0.687	0.761	0.00161471		Pfkp	0.000180491	-0.205086373	0.824	0.858	1
Basp1	1.29E-08	-0.366360967	0.853	0.882	0.000284487		Csf2ra	7.62E-08	-0.237238361	0.615	0.709	0.001678791		Fbxo34	0.000195628	-0.185039255	0.314	0.402	1
Dok2	1.29E-08	0.197810178	0.281	0.154	0.000284621		Sla	8.51E-08	0.206054524	0.885	0.807	0.001875119		Vps37b	0.000213033	-0.263458657	0.702	0.725	1
Cxcl9	1.33E-08	-0.883109513	0.382	0.496	0.000293755		Atp2c1	1.37E-07	0.176464518	0.376	0.255	0.003026699		Gcnt2	0.000297124	-0.197143663	0.584	0.641	1
Cytip	1.64E-08	-0.230080252	0.976	0.968	0.000362134		Sulf2	1.57E-07	0.187419408	0.344	0.227	0.003462302		Klrb1b	0.000318303	-0.248927032	0.674	0.699	1
H2afz	2.30E-08	-0.260223171	0.999	0.997	0.00050581		Mgst1	1.63E-07	0.23207142	0.215	0.12	0.003586124		Gatm	0.000339266	-0.213049839	0.711	0.761	1
Ass1	2.45E-08	-0.26601168	0.713	0.799	0.000539626		Lgals3bp	1.64E-07	0.209123675	0.849	0.779	0.003611842		Tob2	0.000352776	-0.172203491	0.66	0.702	1
Snx20	3.40E-08	-0.266785848	0.893	0.903	0.000750187		Gm34084	1.92E-07	-0.263070664	0.3	0.412	0.004221974		Sdf2l1	0.000370236	0.200088506	0.722	0.638	1
Agpat4	4.38E-08	-0.244858209	0.539	0.623	0.000965011		Ubb	1.97E-07	-0.15731598	0.998	0.999	0.004337855		Fem1c	0.00037618	-0.185056272	0.679	0.722	1
Chchd10	4.83E-08	0.241984372	0.402	0.263	0.001064725		Mmp12	2.07E-07	0.558812443	0.218	0.122	0.004571037		Epb41	0.000387241	-0.172409063	0.503	0.557	1
Irf1	6.27E-08	-0.317742726	0.486	0.573	0.001380777		Emg1	2.15E-07	0.15658505	0.764	0.655	0.004729401		Ifi47	0.000516415	-0.207788079	0.618	0.669	1
Eif1	6.83E-08	-0.19201471	0.995	0.994	0.001504084		Xiap	4.66E-07	0.156566786	0.482	0.362	0.010258448		Slc15a3	0.000523291	-0.233829461	0.71	0.738	1
Mrc1	8.36E-08	0.431690056	0.318	0.197	0.001841253		Mrc1	4.81E-07	0.436692568	0.318	0.214	0.010598135		Gfod1	0.000536793	-0.15456848	0.356	0.43	1
Csf2rb	9.02E-08	-0.286849072	0.822	0.871	0.001988031		Runx1	5.04E-07	0.257497076	0.805	0.729	0.011109945		Fam117b	0.000564251	-0.166911488	0.461	0.534	1
Bst1	9.72E-08	-0.212441686	0.147	0.241	0.002142536		Prkcd	5.56E-07	0.294340504	0.745	0.664	0.012242005		Erlin1	0.000578939	-0.159723525	0.414	0.49	1
Casp6	1.03E-07	0.182476562	0.433	0.293	0.002262399		Wdfy4	7.49E-07	0.29432967	0.695	0.604	0.016492202		Snx20	0.000579568	-0.158131292	0.889	0.903	1
Cd86	1.04E-07	-0.277419334	0.796	0.826	0.002292324		Lgals1	1.18E-06	0.156833865	0.942	0.91	0.025929867		Cxcl9	0.000629454	-0.536462645	0.436	0.496	1
Wdfy4	1.10E-07	0.291345682	0.695	0.566	0.0024273		Sptbn1	1.19E-06	0.195481167	0.508	0.392	0.026242507		Ago2	0.000636999	-0.155639959	0.525	0.589	1
Vps37b	1.22E-07	-0.377242631	0.691	0.725	0.002682946		Lrrc58	1.19E-06	0.166230642	0.573	0.449	0.026298529		Irf1	0.000661939	-0.168060372	0.516	0.573	1
Olfm1	1.27E-07	0.239650627	0.767	0.638	0.002806528		Pfkp	1.34E-06	0.268624404	0.873	0.824	0.029459228		Dpy19l1	0.000835901	-0.158820238	0.376	0.434	1
Cldn1	1.43E-07	0.15877942	0.312	0.188	0.003150454		Plekho1	1.46E-06	0.204844649	0.769	0.684	0.032211107		Vdr	0.000860279	-0.172595046	0.356	0.427	1
Isy1	1.55E-07	-0.275096836	0.661	0.703	0.00340736		Pfn1	1.54E-06	-0.180325362	0.999	0.997	0.034031237		Tgm2	0.001048703	-0.249342926	0.548	0.61	1
Mgst1	1.76E-07	0.22740585	0.215	0.115	0.003873616		Trim30a	1.63E-06	0.206576065	0.8	0.755	0.036016716		Trim25	0.001155722	-0.161721702	0.707	0.746	1
Atp5f1	1.82E-07	0.162898809	0.98	0.955	0.004011627		Chchd10	1.78E-06	0.184375257	0.402	0.286	0.039285918		Ifitm6	0.001191007	-0.289608631	0.305	0.371	1
Batf3	2.27E-07	0.166268013	0.466	0.318	0.004991228		Sp100	1.91E-06	0.18672961	0.826	0.75	0.042058412		Tmem123	0.001221358	-0.154764265	0.655	0.685	1
Serpinb9	2.45E-07	-0.286757453	0.278	0.384	0.005398851		Zfand5	1.96E-06	0.220310422	0.881	0.828	0.043184439		Nr4a2	0.001305072	-0.168738854	0.783	0.831	1
Ntpcr	2.59E-07	0.177076658	0.424	0.292	0.005717394		Smap2	2.00E-06	0.206334808	0.693	0.583	0.044024606		Rasgef1b	0.001346126	0.15791457	0.465	0.386	1
Dab2	2.66E-07	0.319547249	0.721	0.625	0.005862219		Clec12a	2.27E-06	-0.271473208	0.505	0.602	0.049984972		Emilin2	0.001351749	-0.178469536	0.39	0.452	1
Lyn	2.98E-07	-0.248034798	0.878	0.879	0.006562277		2023-09-09	2.28E-06	0.188629683	0.568	0.461	0.050305476		Higd1a	0.001359538	-0.15580333	0.822	0.843	1
Eif2b2	3.35E-07	0.154234215	0.461	0.327	0.00738782		Ncbp3	2.37E-06	0.150059687	0.424	0.302	0.052286016		Ffar4	0.001385739	0.162589424	0.186	0.127	1
Zfp36l1	3.40E-07	0.278706288	0.804	0.717	0.007492639		Ptpn1	2.48E-06	0.193402654	0.844	0.798	0.054541974		Atf3	0.001399637	0.183801195	0.81	0.778	1
Nr4a1	3.41E-07	0.263928117	0.876	0.796	0.007510202		AA467197	2.61E-06	0.408157827	0.886	0.862	0.057523006		Herpud1	0.001427187	0.169962814	0.663	0.56	1
Tep1	3.64E-07	0.179125182	0.721	0.601	0.00801238		Malt1	2.66E-06	0.275667246	0.84	0.766	0.05869222		Cyth1	0.002214011	-0.165487348	0.505	0.551	1
Calm1	3.83E-07	-0.199589048	0.999	1	0.008441409		Ms4a6d	2.68E-06	0.33928961	0.78	0.726	0.058957606		Smchd1	0.002264498	-0.166761174	0.765	0.764	1
AA467197	4.98E-07	0.374268186	0.886	0.862	0.010978744		Arap2	2.87E-06	0.16223612	0.256	0.164	0.063212667		Fosl2	0.002753369	-0.190576114	0.655	0.696	1
Mxd1	5.06E-07	-0.281298054	0.612	0.699	0.011148997		Casp6	3.84E-06	0.178115865	0.433	0.326	0.084532435		Cks2	0.003020395	0.154228956	0.481	0.389	1
F10	5.81E-07	0.316303921	0.168	0.083	0.012799189		Scd2	4.08E-06	0.162260569	0.358	0.255	0.089946167		Csf2rb2	0.003195525	-0.182396454	0.475	0.522	1
Runx1	6.52E-07	0.253390922	0.805	0.714	0.014364137		Rnf213	4.66E-06	0.195719956	0.747	0.683	0.102678354		Dgat1	0.003296122	-0.15078679	0.356	0.415	1
Cttnbp2nl	7.34E-07	0.187107425	0.529	0.399	0.016178835		Olfm1	4.72E-06	0.218134795	0.767	0.699	0.104056509		Ist1	0.003475214	-0.160820402	0.535	0.576	1
Gcnt2	8.07E-07	-0.266378842	0.569	0.641	0.017773927		Anxa4	5.25E-06	0.20902623	0.596	0.499	0.115746874		Mcemp1	0.003529707	-0.178930816	0.479	0.534	1
Itgae	8.54E-07	0.352497445	0.415	0.297	0.018812635		Tep1	5.58E-06	0.177585826	0.721	0.647	0.122969557		Smox	0.003840317	-0.167616664	0.372	0.43	1
Rasgef1b	8.68E-07	0.188983803	0.521	0.386	0.019134036		Egr2	6.33E-06	0.16377789	0.242	0.151	0.139507013		Cmtr1	0.004209771	-0.180564754	0.453	0.492	1
Lgals3bp	9.01E-07	0.202749165	0.849	0.762	0.019845095		Irf7	7.16E-06	0.262014699	0.885	0.87	0.157651714		Irgm1	0.004927167	-0.231716709	0.567	0.593	1
Cnp	9.33E-07	0.161796228	0.587	0.451	0.020546532		Soat1	7.73E-06	0.175002324	0.748	0.67	0.170280512		Lars2	0.004936883	-0.196832963	0.721	0.769	1
Jaml	9.89E-07	0.219203074	0.744	0.598	0.021791991		Srsf5	7.82E-06	0.175231112	0.951	0.925	0.172364883		Fabp5	0.005346087	0.15683568	0.279	0.209	1
Soat1	9.91E-07	0.194244632	0.748	0.637	0.021838709		Thbs1	8.04E-06	0.429907082	0.444	0.346	0.177215191		B3gnt5	0.005451078	-0.150142978	0.203	0.257	1
Arg1	1.03E-06	0.778601091	0.309	0.203	0.022737669		Sppl2a	8.70E-06	0.172481755	0.839	0.766	0.191781556		Lats2	0.005739451	-0.168656068	0.374	0.416	1
Zfp36l2	1.05E-06	0.192097123	0.947	0.877	0.023041528		Fn1	1.09E-05	0.634929321	0.269	0.182	0.240414367		Ifitm3	0.006008266	-0.174634521	0.973	0.971	1
Egr2	1.05E-06	0.164887774	0.242	0.142	0.02311486		Nfil3	1.25E-05	0.200592463	0.675	0.587	0.274448548		Vegfa	0.006209238	-0.324376705	0.493	0.531	1
Hnrnpll	1.13E-06	0.186903239	0.549	0.415	0.024836848		Batf3	1.35E-05	0.155045088	0.466	0.354	0.298236371		Rab8b	0.006325217	-0.155532234	0.718	0.747	1
Plekho1	1.20E-06	0.201809874	0.769	0.658	0.026371189		Csde1	1.37E-05	0.17439797	0.854	0.794	0.30286318		Itga4	0.006713157	-0.183905531	0.543	0.582	1
Epb41	1.37E-06	-0.244254384	0.496	0.557	0.030080077		Slc25a33	1.65E-05	-0.203786634	0.311	0.393	0.364329769		Ifitm1	0.007113132	-0.347669115	0.624	0.691	1
Arid5a	1.39E-06	0.160424671	0.568	0.425	0.030599472		Chd7	1.89E-05	0.185448719	0.755	0.651	0.415778491		Iigp1	0.00748062	-0.22742407	0.37	0.422	1
Irf7	1.39E-06	0.207693265	0.885	0.84	0.030606721		Ifi206	1.89E-05	0.172580067	0.429	0.333	0.417311619		Slc16a3	0.007671122	-0.160570038	0.547	0.59	1
Tcof1	1.45E-06	0.15514289	0.532	0.402	0.031912928		Napsa	2.18E-05	-0.186132091	0.905	0.92	0.480952772		Parp14	0.007678745	-0.171743315	0.547	0.563	1
Itgb1	1.60E-06	0.21078756	0.795	0.71	0.035232228		Pik3ap1	2.45E-05	0.187499627	0.702	0.622	0.539856196		Arl4c	0.00902256	-0.15713543	0.725	0.738	1
Dcstamp	1.65E-06	0.233728652	0.32	0.204	0.036291193		Sec61b	2.49E-05	0.162405587	0.996	0.987	0.547532461		Gbp4	0.009153447	-0.153496896	0.261	0.31	1
Ms4a6d	1.77E-06	0.355908998	0.78	0.746	0.038914148		Cd63	2.82E-05	0.218891985	0.234	0.158	0.620867469		Prdx5	0.009343067	-0.151983651	0.964	0.964	1
Pan3	1.85E-06	0.173255516	0.467	0.337	0.040827361		Ifitm1	4.21E-05	-0.641589864	0.58	0.624	0.927825278		Thbs1	0.010696864	-0.423548396	0.346	0.39	1
Fgl2	1.99E-06	-0.269914765	0.884	0.902	0.043887083		Pttg1	5.02E-05	0.151858347	0.545	0.436	1		Gpr183	0.011040908	0.151648862	0.683	0.626	1
Il4i1	2.02E-06	0.217188026	0.1	0.036	0.044513391		Etfa	5.17E-05	0.154726083	0.66	0.56	1		Lmo4	0.011568303	-0.184218464	0.471	0.523	1
Polr2m	2.12E-06	0.17285181	0.491	0.362	0.046647483		Acin1	5.36E-05	0.154491904	0.724	0.651	1		Kdm7a	0.01172283	-0.18440105	0.561	0.602	1
Cfb	2.17E-06	0.358990715	0.439	0.339	0.047844926		Itgb1	6.77E-05	0.180873231	0.795	0.737	1		Eprs	0.012716346	-0.220335053	0.714	0.717	1
Fh1	2.34E-06	0.256138196	0.671	0.537	0.051473859		Ms4a4c	7.02E-05	0.31064661	0.861	0.846	1		Il7r	0.013261998	-0.232942874	0.364	0.408	1
Cbfa2t3	2.51E-06	0.192660137	0.6	0.47	0.055311657		Marcks	7.09E-05	0.225207315	0.579	0.491	1		Fam110a	0.01373744	-0.158658313	0.445	0.493	1
Etfa	2.52E-06	0.18004143	0.66	0.523	0.055417699		Pim3	7.77E-05	0.187907593	0.681	0.599	1		Ifitm2	0.01382845	-0.18561072	0.941	0.938	1
Tmem160	2.76E-06	0.15493528	0.892	0.843	0.060914565		Slamf9	8.15E-05	-0.175418776	0.578	0.646	1		Nrip1	0.0145023	-0.178326531	0.539	0.566	1
Tyrobp	2.77E-06	-0.199612223	0.961	0.962	0.061125337		Mmp14	8.50E-05	0.162981579	0.418	0.324	1		Ly6c2	0.016257032	0.362226187	0.566	0.526	1
Atf3	2.83E-06	0.230199876	0.854	0.778	0.062462907		Fcgr3	8.75E-05	0.263127646	0.622	0.532	1		Crip1	0.017603989	-0.197839286	0.995	0.994	1
Clec4n	2.88E-06	0.21532435	0.485	0.365	0.063552802		Sdc3	9.15E-05	0.174898526	0.687	0.607	1		Zc3hav1	0.019460531	-0.153525861	0.674	0.675	1
Plet1	3.46E-06	0.368309072	0.254	0.157	0.076254233		Mia2	0.000106801	0.150708524	0.699	0.624	1		Zbp1	0.019501194	-0.20336739	0.846	0.847	1
Zfand5	3.85E-06	0.260668287	0.881	0.812	0.084905422		Nfkb1	0.000111091	0.179146881	0.772	0.686	1		Nabp1	0.01953181	-0.166604055	0.543	0.563	1
Ptafr	4.19E-06	-0.201996041	0.22	0.316	0.092288716		Ass1	0.000114207	-0.201276977	0.713	0.77	1		Ier3	0.01997839	0.16196403	0.54	0.467	1
Cxcl16	4.65E-06	-0.211188073	0.872	0.9	0.102480256		Xaf1	0.00012528	0.177290585	0.758	0.679	1		Trf	0.019979817	-0.16739758	0.44	0.483	1
Antxr2	4.86E-06	-0.221638661	0.266	0.354	0.107027834		Gda	0.000126094	0.227006765	0.321	0.237	1		Itgae	0.020771603	0.150013141	0.357	0.297	1
Slc7a2	4.86E-06	0.16024065	0.095	0.035	0.107090862		H2-Oa	0.000130215	-0.222659971	0.627	0.689	1		Cxcl2	0.021434316	0.269246278	0.652	0.595	1
Ube2e1	4.94E-06	0.1637781	0.682	0.554	0.108922666		Zfp36l1	0.000133247	0.219774133	0.804	0.75	1		Mpeg1	0.023053814	-0.16759708	0.699	0.729	1
Ssrp1	4.97E-06	0.153181202	0.624	0.48	0.109528761		Hist1h1c	0.00013973	0.215193474	0.587	0.481	1		Cwc25	0.028017112	-0.19455742	0.528	0.558	1
Irs2	5.01E-06	0.204515558	0.462	0.348	0.110322614		Il1r2	0.000140896	-0.343185895	0.764	0.798	1		Pik3ap1	0.031116476	-0.160000757	0.622	0.644	1
Knop1	5.14E-06	0.163340489	0.568	0.442	0.113329046		Clint1	0.00014366	0.15279729	0.738	0.66	1		S100a4	0.031616791	0.15238474	0.893	0.902	1
Ifih1	5.76E-06	0.156554521	0.536	0.407	0.12688882		Isg15	0.000145156	0.221173487	0.879	0.854	1		Zyx	0.031960046	-0.177417613	0.811	0.841	1
Mmp14	6.01E-06	0.155035397	0.418	0.298	0.132318393		Syngr2	0.000148352	0.189171784	0.967	0.967	1		Ms4a4c	0.032155899	-0.174740955	0.846	0.855	1
Ciao2a	6.40E-06	0.18663462	0.841	0.762	0.140907506		Cfb	0.000150777	0.247722005	0.439	0.357	1		Fcgr4	0.033341986	-0.203760169	0.496	0.528	1
Ifrd1	6.62E-06	-0.235486742	0.88	0.921	0.14582127		Hnrnpll	0.00016832	0.174685331	0.549	0.471	1		Jun	0.034321438	0.181082589	0.818	0.772	1
Ly6a	6.74E-06	-0.223786747	0.964	0.967	0.148518462		Gpr141	0.000170966	-0.180766984	0.538	0.603	1		Clic4	0.035787896	-0.16815395	0.722	0.729	1
Lilrb4a	6.76E-06	0.177272035	0.745	0.625	0.149048465		Clec4n	0.000175213	0.22471309	0.485	0.398	1		Bcl2l11	0.0444916	-0.154023295	0.511	0.528	1
Stk17b	6.95E-06	0.223159648	0.885	0.835	0.153040725		Plaat3	0.000211417	-0.158791074	0.656	0.699	1		Txndc16	0.045157533	0.193460566	0.182	0.142	1
Ccl4	7.32E-06	0.446227321	0.553	0.452	0.161222375		Ptafr	0.000212112	-0.166036716	0.22	0.293	1		Lyz2	0.051399596	-0.264230257	0.762	0.755	1
Dusp5	8.86E-06	-0.20937123	0.74	0.825	0.195228599		Psap	0.000224968	0.256539405	0.976	0.981	1		Xcr1	0.053977697	0.174640845	0.166	0.132	1
Pts	9.20E-06	0.164619605	0.508	0.38	0.20273564		Mxd1	0.000227293	-0.171941062	0.612	0.678	1		Adgre5	0.054232139	-0.155691267	0.382	0.411	1
Sp140	9.49E-06	-0.236287577	0.742	0.769	0.209158994		AC149090.1	0.000233042	-0.15652379	0.365	0.447	1		Mgl2	0.056830394	0.289296739	0.464	0.424	1
Atox1	1.02E-05	-0.168379284	0.988	0.992	0.225531902		Mndal	0.000283379	0.180796773	0.869	0.842	1		Plac8	0.059501171	-0.232789317	0.898	0.89	1
Smap2	1.03E-05	0.178227091	0.693	0.564	0.226330249		Hsp90b1	0.000306558	0.164526291	0.942	0.933	1		Rrad	0.06058802	-0.338730359	0.314	0.346	1
Pim3	1.14E-05	0.222444925	0.681	0.555	0.250213678		Knop1	0.000309776	0.152401224	0.568	0.473	1		Isg15	0.069780943	-0.22150051	0.854	0.85	1
Sdf2l1	1.17E-05	0.193352175	0.759	0.638	0.256860315		Itgb7	0.000314781	-0.168253627	0.729	0.793	1		Trbc1	0.070833904	0.281125972	0.132	0.104	1
Serp1	1.27E-05	0.180434559	0.851	0.802	0.279325178		Tnip3	0.000315944	0.230332975	0.552	0.491	1		Arg1	0.071519443	-0.327158066	0.17	0.203	1
Orai1	1.44E-05	0.15582703	0.773	0.617	0.316536158		Mdh2	0.00032063	0.166557541	0.92	0.896	1		Hilpda	0.075238071	-0.183952123	0.646	0.641	1
Xaf1	1.45E-05	0.166136232	0.758	0.655	0.319902407		Dcstamp	0.000325457	0.180790118	0.32	0.235	1		Ccl24	0.080975395	-0.257233456	0.019	0.033	1
Llph	1.46E-05	0.150016535	0.859	0.8	0.322094148		Zbp1	0.000336723	0.205250683	0.861	0.846	1		Fn1	0.098271436	-0.393037984	0.182	0.21	1
Tpm4	1.51E-05	-0.198844554	0.921	0.938	0.332165417		Rel	0.00040671	0.187457367	0.913	0.869	1		Ctla2a	0.10284549	0.172174806	0.199	0.165	1
Hist1h1c	1.54E-05	0.225691371	0.587	0.452	0.339961977		Csf1r	0.000420259	0.252754231	0.622	0.575	1		Cxcl10	0.18236796	-0.268774523	0.354	0.372	1
Zranb2	1.64E-05	0.151370321	0.545	0.415	0.36110492		Tbxas1	0.000441525	0.16844281	0.484	0.4	1		Ccl1	0.205620517	0.632539126	0.015	0.008	1
Ppp1r14b	1.85E-05	0.150018382	0.758	0.634	0.40678419		Wnk1	0.000461847	0.182645854	0.913	0.898	1		Ccl6	0.20917878	-0.19311571	0.477	0.486	1
Gpr183	1.95E-05	0.235481338	0.736	0.626	0.42857807		Isg20	0.000462926	0.209582383	0.653	0.584	1		Tnfrsf4	0.26905821	0.190394199	0.164	0.144	1
Sec61b	2.63E-05	0.160614079	0.996	0.982	0.579878483		Irs2	0.000470525	0.159309718	0.462	0.38	1		Mmp12	0.276315663	-0.191137596	0.122	0.101	1
Mdh2	3.07E-05	0.18799197	0.92	0.874	0.675972932		Prdx6	0.000514017	-0.167161767	0.902	0.932	1		Apoe	0.319229556	-0.257530237	0.849	0.835	1
Nup98	3.30E-05	-0.197954613	0.645	0.679	0.727088045		Sell	0.000521833	0.159347089	0.144	0.088	1		Gpr65	0.324170898	-0.174177083	0.568	0.536	1
H1f0	3.46E-05	0.158319417	0.34	0.234	0.762803194		Nr4a1	0.000536056	0.177089948	0.876	0.816	1		Ccl2	0.360709662	0.184703093	0.316	0.297	1
Fth1	3.48E-05	-0.218654686	1	1	0.766566071		Lilr4b	0.000567443	0.158291284	0.533	0.439	1		Gzmc	0.3694416	-0.30774856	0.059	0.07	1
H2-Oa	3.50E-05	-0.297907153	0.627	0.666	0.772000282		Ifi204	0.00058806	0.204897844	0.766	0.698	1		Tnfrsf9	0.561400454	0.201679049	0.187	0.179	1
Scimp	3.53E-05	0.235636278	0.788	0.725	0.77771911		Btg2	0.000653124	0.163492351	0.962	0.96	1		Ccl9	0.697093857	-0.166229955	0.322	0.322	1
Reep3	3.74E-05	0.184387525	0.58	0.47	0.823090645		Usp18	0.000787516	0.18903918	0.475	0.4	1
B3gnt5	3.78E-05	-0.194057712	0.182	0.257	0.832904068		Cst3	0.000873229	-0.211907037	0.996	0.996	1
Nr4a3	4.01E-05	-0.245026885	0.747	0.791	0.884399899		Rbms1	0.00091543	0.171178871	0.761	0.709	1
Nfkbie	4.13E-05	-0.209810029	0.536	0.592	0.910132628		Ifit3	0.000936263	0.162576419	0.466	0.384	1
Il1r2	4.58E-05	-0.367459426	0.764	0.794	1		Irf2bp2	0.000997976	0.15517732	0.827	0.79	1
Rwdd1	4.96E-05	0.171401785	0.866	0.785	1		Herc6	0.001047739	0.155358494	0.509	0.436	1
Set	4.97E-05	0.156160644	0.953	0.92	1		Slfn5	0.00111745	0.18530306	0.721	0.667	1
Lta4h	5.27E-05	0.156725585	0.5	0.395	1		Lgals9	0.001136768	0.163097328	0.726	0.687	1
Marcks	5.83E-05	0.212462407	0.579	0.499	1		C3	0.001291667	0.15003682	0.252	0.186	1
Selenos	6.00E-05	0.150941577	0.742	0.64	1		S100a10	0.001317982	-0.15226134	0.925	0.917	1
Klrk1	6.47E-05	-0.202521747	0.736	0.756	1		Cycs	0.001345838	0.163167946	0.933	0.896	1
Jak2	6.84E-05	0.198044444	0.809	0.72	1		Ifit2	0.001574897	0.189201387	0.432	0.356	1
Ptpn1	7.31E-05	0.174260891	0.844	0.802	1		Cd209a	0.001695405	0.363101038	0.224	0.16	1
Cbl	7.74E-05	0.151248927	0.684	0.56	1		Crip1	0.001731754	0.192669993	0.998	0.995	1
Slfn1	8.10E-05	0.20730257	0.649	0.555	1		Gzmc	0.001878144	0.274675354	0.1	0.059	1
Ifitm6	8.17E-05	-0.284049905	0.287	0.371	1		Plet1	0.001989689	0.351096675	0.254	0.193	1
Gfod1	9.30E-05	-0.166696441	0.353	0.43	1		Anxa1	0.002006393	-0.185156452	0.689	0.723	1
Ubl3	0.00010259	0.18119823	0.916	0.882	1		Vdr	0.002012288	0.164743234	0.426	0.356	1
Gtpbp4	0.000102629	0.153983491	0.612	0.498	1		Fosl2	0.002117068	0.159210399	0.727	0.655	1
Capg	0.000104908	0.170433407	0.627	0.513	1		Osm	0.002124006	0.244750983	0.464	0.404	1
AW112010	0.00011171	-0.257996199	0.908	0.936	1		Usp25	0.002152823	0.150231103	0.609	0.552	1
Batf2	0.000111899	-0.150065567	0.107	0.171	1		Chil3	0.002239534	0.178563353	0.089	0.051	1
Ciita	0.000113277	0.152281753	0.58	0.47	1		Trib1	0.002248256	0.150716121	0.709	0.63	1
Ifitm3	0.000113739	-0.216338155	0.986	0.971	1		Mcemp1	0.002249801	-0.186108114	0.421	0.479	1
Ccdc88a	0.000118589	0.168658827	0.568	0.454	1		Axl	0.004185242	0.166098847	0.625	0.576	1
Ms4a4b	0.000122537	0.205331905	0.296	0.207	1		Fgl2	0.0042233	-0.159051058	0.884	0.909	1
Fcgr4	0.000126295	-0.356443019	0.464	0.528	1		Pkib	0.004685724	0.179448972	0.838	0.824	1
Prdx5	0.000126478	-0.232619443	0.954	0.964	1		Cd86	0.005164272	-0.162911831	0.796	0.814	1
Gpd2	0.000128074	-0.235449121	0.444	0.507	1		Slfn1	0.005417618	0.168311367	0.649	0.596	1
Itm2c	0.000142624	0.152218324	0.842	0.753	1		Fcgr2b	0.005640799	0.284636384	0.684	0.643	1
Gbp2	0.000160422	-0.521142669	0.585	0.605	1		Itgae	0.006852231	0.202484303	0.415	0.357	1
4833407H14Rik	0.000166773	-0.169680794	0.142	0.209	1		Klf4	0.007579848	0.187347539	0.813	0.791	1
Btg2	0.000182747	0.181375244	0.962	0.956	1		Vegfa	0.009063847	0.169685784	0.566	0.493	1
Tspan13	0.000183744	-0.16537435	0.778	0.805	1		Cd209e	0.01093471	0.152898111	0.031	0.012	1
Socs1	0.000206058	-0.171507	0.251	0.324	1		Mafb	0.011282137	0.264486953	0.404	0.353	1
Cltc	0.000235106	0.180697792	0.799	0.743	1		Ets2	0.012320207	0.173645926	0.609	0.592	1
Actn1	0.000264759	0.169114292	0.579	0.49	1		Lgals3	0.012585953	0.176500799	0.951	0.964	1
Osm	0.000266352	0.22535257	0.464	0.372	1		Atp2b1	0.015429734	0.157683707	0.686	0.676	1
Rrbp1	0.000274582	0.155952288	0.948	0.926	1		Tgm2	0.015845578	0.153868434	0.613	0.548	1
Prkcd	0.000283257	0.238902949	0.745	0.67	1		Cxcl9	0.017047413	-0.346646868	0.382	0.436	1
Cd83	0.000283671	-0.212040277	0.825	0.849	1		Klrd1	0.018223738	-0.225124095	0.56	0.594	1
Emd	0.00030226	-0.175121182	0.765	0.785	1		Zeb2	0.018439477	0.164605367	0.506	0.463	1
Lrrfip1	0.000305328	-0.16649013	0.839	0.855	1		Lamp1	0.020506379	0.205829838	0.731	0.703	1
N4bp1	0.000311823	0.161316449	0.616	0.525	1		Dnase1l3	0.022611551	-0.179021811	0.114	0.148	1
Rap1a	0.000322378	0.167533388	0.876	0.829	1		Upp1	0.022874648	-0.16456783	0.096	0.131	1
Irf2bp2	0.000336192	0.16941418	0.827	0.767	1		Grasp	0.022942767	-0.176300273	0.728	0.73	1
Hsp90b1	0.000376475	0.179736861	0.942	0.92	1		Apoe	0.023417656	0.753198837	0.846	0.849	1
Plaat3	0.000391367	-0.19351942	0.656	0.687	1		Cd209d	0.029254176	0.302628968	0.047	0.027	1
Fcgr3	0.000393091	0.230349528	0.622	0.542	1		Gpr65	0.032665943	0.153264167	0.602	0.568	1
Clec4a3	0.000398792	0.211663335	0.322	0.245	1		Phf11d	0.041681376	0.195476106	0.541	0.509	1
Supt4a	0.000417164	-0.168074496	0.846	0.865	1		Ctsd	0.045159617	0.164865917	0.573	0.545	1
Csf2rb2	0.000483272	-0.188512038	0.467	0.522	1		Serpina3g	0.050748528	0.216531358	0.46	0.41	1
Id1	0.000496877	0.164213413	0.269	0.191	1		Ccl9	0.052783335	0.267448459	0.354	0.322	1
Cd209d	0.000543731	0.336857796	0.047	0.015	1		Ccl12	0.059384512	0.183479157	0.16	0.127	1
Cks1b	0.000554626	0.15166027	0.46	0.357	1		Ptgs2	0.076550189	-0.191196997	0.386	0.414	1
Spon1	0.000580278	0.155254239	0.372	0.286	1		Fcgr4	0.094319995	-0.15268285	0.464	0.496	1
Gla	0.000644109	-0.16027605	0.256	0.315	1		Ctsb	0.114742669	0.18980142	0.876	0.885	1
Ms4a7	0.000657134	0.232595259	0.285	0.207	1		Neat1	0.118925298	-0.187520875	0.653	0.668	1
Tnfaip3	0.0006637	0.182874139	0.702	0.623	1		Hspa1a	0.126012202	-0.275104785	0.184	0.211	1
Itgb7	0.000670994	-0.166244081	0.729	0.755	1		Hspa1b	0.126431519	-0.16693046	0.122	0.147	1
Cd209e	0.000689843	0.160565147	0.031	0.006	1		Il2ra	0.143516459	-0.16907403	0.298	0.324	1
Pmvk	0.000709609	-0.22025206	0.754	0.764	1		Ccl22	0.154544336	-0.183241133	0.092	0.112	1
Ctla2a	0.000838299	0.248563344	0.236	0.165	1		Lgmn	0.234295902	0.193133801	0.655	0.638	1
Sdc4	0.00090558	0.210941949	0.476	0.383	1		Plac8	0.236312918	0.1801972	0.887	0.898	1
Csf2ra	0.000924824	-0.154992842	0.615	0.657	1		Il1b	0.291752136	-0.171078383	0.894	0.873	1
Ramp3	0.000963681	-0.239469111	0.281	0.342	1		Ccl4	0.5249742	0.175368436	0.553	0.544	1
Klrd1	0.000964762	-0.276691522	0.56	0.611	1		Ccl1	0.526157318	-0.598036839	0.019	0.015	1
Txnrd1	0.000973124	-0.195829705	0.549	0.579	1		Gzmf	0.700472055	0.214674846	0.051	0.047	1
Gm34084	0.000977768	-0.210361763	0.3	0.366	1		Ly6i	0.762978121	-0.154104634	0.373	0.36	1
Ifi27l2a	0.001136282	0.164284268	0.964	0.964	1		Hist1h1b	0.875297605	-0.170359854	0.266	0.254	1
Iigp1	0.001192092	-0.283058347	0.366	0.422	1		Cxcl10	0.973780207	-0.388574623	0.371	0.354	1
Ago2	0.001229974	-0.170811431	0.559	0.589	1		Cxcl2	0.975525668	-0.185941103	0.675	0.652	1
Csf1r	0.001322433	0.201133714	0.622	0.552	1
Top1	0.001381351	-0.157720402	0.911	0.899	1
Tmsb10	0.001440218	-0.159495881	0.998	1	1
Dgat1	0.001462521	-0.190557817	0.36	0.415	1
Rrad	0.001500677	-0.43004139	0.293	0.346	1
Ahnak	0.00152282	0.180644545	0.782	0.71	1
Clec12a	0.001633406	-0.216459878	0.505	0.567	1
Wnk1	0.001706876	0.188161858	0.913	0.867	1
Klf4	0.002025512	0.155353276	0.813	0.738	1
Hist1h2bc	0.002081227	0.158120861	0.294	0.221	1
Fem1c	0.002088516	-0.166901198	0.698	0.722	1
D8Ertd738e	0.002117846	-0.155215715	0.972	0.965	1
Gna13	0.002494357	-0.175700192	0.914	0.917	1
Smox	0.002874195	-0.183307	0.378	0.43	1
Xist	0.003108938	0.163114108	0.906	0.834	1
Samhd1	0.003504994	-0.208867203	0.955	0.959	1
Ltb	0.003512103	0.201448702	0.441	0.369	1
Malt1	0.00446394	0.168032389	0.84	0.767	1
Ier3	0.004648473	0.151959289	0.555	0.467	1
Stap1	0.00467659	-0.240934541	0.632	0.634	1
Kit	0.004693016	-0.190757004	0.406	0.451	1
Marcksl1	0.004896559	-0.173852462	0.405	0.464	1
Ppig	0.005360661	-0.172504422	0.716	0.726	1
Chil3	0.005367834	0.181338859	0.089	0.053	1
Cd209a	0.005587652	0.34659428	0.224	0.166	1
Zyx	0.006007464	-0.167497367	0.814	0.841	1
Il21r	0.006680085	-0.178348798	0.482	0.519	1
Zbtb18	0.006688399	-0.175190747	0.305	0.343	1
Tnfrsf1b	0.006821551	-0.153421116	0.556	0.573	1
Fdps	0.007849599	0.159924153	0.519	0.445	1
Ctsd	0.008664414	0.194925646	0.573	0.51	1
Herpud1	0.009138059	0.154356073	0.631	0.56	1
Ly6c2	0.00937817	0.308451407	0.589	0.526	1
Cd274	0.010138533	-0.150613181	0.447	0.484	1
Smchd1	0.01022716	-0.150644958	0.775	0.764	1
Cst3	0.010747901	-0.162148337	0.996	0.995	1
Fn1	0.011673475	0.241891337	0.269	0.21	1
Gatm	0.0119558	0.272414108	0.764	0.761	1
Ube2c	0.012629456	0.178323977	0.264	0.209	1
Prr5l	0.012861527	-0.152846071	0.268	0.3	1
Ctsb	0.013860618	0.228502726	0.876	0.885	1
Trbc1	0.015611787	0.280200474	0.145	0.104	1
Psap	0.018808941	0.190227299	0.976	0.973	1
Lyz2	0.020611195	-0.357040795	0.747	0.755	1
Ccl12	0.021623762	0.197579616	0.16	0.118	1
Dusp1	0.027742625	0.152608466	0.927	0.9	1
Polr2l	0.03198129	-0.15514146	0.3	0.34	1
Gzmf	0.032626113	0.25712728	0.051	0.029	1
Nrip1	0.034082098	-0.174793466	0.551	0.566	1
Slc16a3	0.034152008	-0.177832536	0.587	0.59	1
Ly6i	0.036531959	-0.214014692	0.373	0.41	1
Emp1	0.045755687	-0.170309205	0.332	0.359	1
Tnfaip2	0.046808759	-0.251259547	0.536	0.551	1
Ptgs2	0.049446771	-0.296096295	0.386	0.415	1
Il1b	0.049643743	-0.1780618	0.894	0.9	1
Gfpt1	0.052780454	-0.154274679	0.52	0.514	1
Serpina3g	0.053425024	0.200083623	0.46	0.405	1
Il7r	0.054402656	-0.163201041	0.379	0.408	1
Tgfbi	0.094252272	0.261945308	0.726	0.716	1
Avpi1	0.118738812	-0.16044255	0.422	0.425	1
Ccl2	0.140923145	0.216817007	0.34	0.297	1
Cwc25	0.144186241	-0.200951038	0.562	0.558	1
Cxcl10	0.169447153	-0.657349146	0.371	0.372	1
Hspa1a	0.21531097	-0.419257764	0.184	0.204	1
Apoe	0.217419729	0.4956686	0.846	0.835	1
Ccl6	0.231441217	-0.17376483	0.481	0.486	1
Fcgr2b	0.231650894	0.189778	0.684	0.669	1
Eprs	0.396836406	-0.173246114	0.748	0.717	1
Hist1h1b	0.507371796	-0.215475908	0.266	0.241	1
Vegfa	0.66419768	-0.154690921	0.566	0.531	1
Hspa1b	0.749803096	-0.231891829	0.122	0.115	1

## Sheet: CD8-DEGs
DEG / CTLvsTBI								DEG / CTLvsABT								DEG / ABTvsTBI
	p_val	avg_log2FC	pct.1	pct.2	p_val_adj				p_val	avg_log2FC	pct.1	pct.2	p_val_adj				p_val	avg_log2FC	pct.1	pct.2	p_val_adj
Zfp36l2	8.12656430005885e-56	0.714805881215195	0.925	0.842	1.79052591223197e-51			Tmsb4x	6.14142833613176e-32	-0.217211471061631	1	1	1.35314090529991e-27			Btg1	8.93535288153582e-25	0.392691350529317	0.993	0.995	1.96872630038879e-20
Lgals1	1.92355243882509e-46	-0.499913337415807	0.966	0.993	4.23816308846332e-42			Lgals1	4.37923887034151e-28	-0.353678339100595	0.966	0.987	9.64877700302345e-24			Zfp36l2	7.49620271787804e-24	0.416755847198112	0.913	0.842	1.65163834483007e-19
Btg1	2.71502404986308e-43	0.502043500045842	0.995	0.995	5.98201248906332e-39			Fbxo32	9.64895249334779e-26	0.578258940632707	0.442	0.26	2.12595370285932e-21			Rpl41	3.23298607183052e-21	-0.214148653119655	1	0.999	7.12323821206418e-17			ABTvsTBI CTLvsABT CTLvsTBI	4	Dusp2 Bcl2 Zfp36l2 Fbxo32
Bcl2	6.17284321347488e-40	0.614066932446309	0.84	0.712	1.36006254522492e-35			S100a4	4.41779173069857e-21	-0.361357362914353	0.928	0.976	9.73372052024815e-17			Crem	3.35548827120058e-15	-0.352166389777879	0.752	0.843	7.39314730793624e-11			CTLvsABT CTLvsTBI	43	Nrgn Gm43305 Sqstm1 Ybx3 Rgs8 Rnf213 Myl12a Slc17a6 S100a11 Jund Samsn1 Pdcd4 Calm1 S100a13 Mt2 Gm2a Ece1 Ifi203 Anxa2 Cd27 Cx3cr1 Fxyd5 Myo10 Anxa5 Prf1 Mndal Tmsb4x Cenpa S100a4 2410006H16Rik Ier5l Mt1 Irf8 Shisa5 Car2 Isg20 Evl Serpina3g Prelid1 Rgs16 Lgals1 Pgk1 Ctsw
Crem	1.42954503713812e-37	-0.552613268234793	0.691	0.843	3.14971658032641e-33			Slc17a6	6.03503823210271e-19	-0.431216789384409	0.108	0.243	1.32969997367919e-14			Trbc2	2.96079225044171e-14	-0.358977331757427	0.97	0.964	6.52351356539822e-10			ABTvsTBI CTLvsTBI	31	Eif4a2 Bhlhe40 Fosb Crem Actg1 Rhoh Tagln2 Pfn1 Lilrb4a Junb Mif Cish Ccl4 Plac8 Btg1 Tpm4 Jaml Trbc2 Gapdh Wdfy1 Srsf5 Klf6 Gmfg Atp5k Gm10076 Malt1 Rpl41 Tnfaip3 Id2 Myl6 Dgat1
Myl6	2.22318998191095e-28	-0.303640912246944	0.989	0.993	4.8983544871444e-24			Gm43305	7.65976740742041e-19	0.214292636518121	0.105	0.016	1.68767655287694e-14			Itgav	1.30909217976521e-13	0.385864092116901	0.703	0.589	2.88432279967669e-09			ABTvsTBI CTLvsABT	1	Tnfrsf9
Tmsb4x	1.88642608957578e-27	-0.200284933309086	1	1	4.15636260316231e-23			Bcl2	1.01951908874977e-17	0.422530873128973	0.84	0.762	2.24630640824238e-13			Ccl4	1.13293394892865e-12	0.481303927442826	0.745	0.661	2.4961933696745e-08			CTLvsTBI	138	Cd69 Luc7l2 Sla2 Gldc Serpina3f Pkm S100a10 Ppia Siva1 Abracl Nmrk1 Usp18 Ifit3 Samd9l Dennd4a Elob Gas5 Uqcr11 Rsad2 Mxi1 Isy1 S100a6 Zfp36l1 Ddx58 Xist Sec61g Prelid2 Tomm6 Ldha Spry2 H2-K1 Pomp Bsg Rnf125 Ndufb8 Lgals3bp Ltb Socs1 Rps27rt Phf11b Cfl1 Etv3 Zfas1 Rab8b Ly6e Hmgn2 Plod2 Rgs1 Dynll1 Ifitm1 Fundc2 Samhd1 Rps27l Emp3 Rps21 Arpc5 Ost4 Txn1 Ndufb1-ps Polr3k Prrc2c Bcl2a1d Rnf19b Ptprs…
Gapdh	5.33516971266053e-27	-0.373959318967316	0.992	0.997	1.17549794279049e-22			Prf1	3.37019416236216e-17	-0.422301114204105	0.542	0.696	7.42554879793255e-13			Tnfrsf9	8.61741944928729e-12	0.352440531542952	0.862	0.807	1.89867602726147e-07			CTLvsABT	27	Icos Ndfip1 Filip1 Alcam Runx3 Itk Havcr2 Cd6 Itgal Rel Spp1 Nfkbia Rbpj Ptp4a2 Eea1 Mpp7 Gm49980 Syncrip Eef1d Tpm3 Cxcr6 Lgals3 Ifi27l2a Gpr183 Rap1b Ifi208 Iqgap1
Junb	7.72059385949195e-26	0.355593284879081	0.964	0.941	1.70107844506186e-21			Havcr2	5.29848259559869e-17	-0.361517896026853	0.455	0.624	1.16741467028826e-12			Gm10076	1.2368938348781e-11	-0.274639951023776	0.562	0.696	2.72524818638692e-07			ABTvsTBI	15	Hspa5 Gm12840 Rps28 Trac Tmsb10 1700097N02Rik Trav3-3 Snrpg Itgav Slc25a4 Rpl35 Rsbn1 Atf3 Csf1 Ptpre
Slc17a6	1.14330988146953e-25	-0.443985430366686	0.108	0.272	2.51905466184181e-21			Rgs16	2.04241507341955e-15	-0.408034913698224	0.708	0.8	4.5000531312653e-11			Actg1	1.35918415127662e-11	-0.211465079323498	0.997	0.998	2.99469044050777e-07
Pfn1	3.11024907829414e-25	-0.313797916147862	0.98	0.993	6.85281179420548e-21			Gm49980	2.62378447837861e-15	0.210063931294033	0.175	0.068	5.7809843412116e-11			Gapdh	1.37133730279831e-11	-0.242788039222241	0.993	0.997	3.02146747925551e-07
Pdcd4	7.63868856260229e-25	0.479034959234959	0.822	0.724	1.68303225099816e-20			Nrgn	5.10424245209479e-13	-0.436729834862246	0.356	0.494	1.12461773947005e-08			Klf6	1.6419669074035e-11	0.296551951678701	0.826	0.78	3.61774568708214e-07
Ybx3	8.90407525565881e-25	-0.425415456931324	0.686	0.818	1.96183490107931e-20			Fxyd5	5.67277281626756e-13	-0.196333068771172	0.996	0.999	1.24988203460823e-08			Pfn1	1.93873587102986e-11	-0.200533606965108	0.993	0.993	4.2716167446401e-07
Rpl41	2.81943582694544e-24	-0.221563180631885	0.998	0.999	6.2120629575089e-20			Pdcd4	1.9517326359131e-12	0.310549533081403	0.822	0.745	4.30025251670732e-08			Junb	2.76893119413273e-11	0.25747379338319	0.965	0.941	6.10078610003266e-07
Actg1	1.25807946724563e-22	-0.286527593924514	0.994	0.998	2.7719264901823e-18			S100a11	2.09918380142478e-12	-0.245338320643564	0.951	0.978	4.62513166967923e-08			Rps28	3.42255716079717e-11	-0.160107810894631	1	0.998	7.54092019238441e-07
Dusp2	3.97615657702656e-22	0.462838866254639	0.897	0.837	8.76066578616262e-18			Mt1	4.06281089542104e-12	-0.454901714330922	0.578	0.689	8.95159124588117e-08			Rpl35	8.13917700955132e-11	-0.205089621444246	0.965	0.98	1.79330487051444e-06
Jaml	1.38482749317319e-21	0.457934060176398	0.681	0.549	3.05119041570848e-17			Ybx3	1.24015289822763e-11	-0.27884540612063	0.686	0.779	2.73242888066495e-07			Trav3-3	2.50348363849189e-10	0.159397364982872	0.061	0.01	5.51592550068918e-06
Actb	1.8417415153922e-21	-0.251244081377619	0.999	1	4.05790908086364e-17			Ece1	2.4573784193709e-11	-0.211230474427698	0.153	0.256	5.41434187139991e-07			Malt1	3.92386516708749e-10	0.295221041444594	0.747	0.662	8.64545212264386e-06
Trbc2	2.7525017286727e-21	-0.418603210218628	0.964	0.964	6.06458705878455e-17			Gm2a	7.49350146858246e-11	-0.206459202219992	0.271	0.395	1.65104317857277e-06			Tmsb10	1.19854841202291e-09	-0.185308500558801	0.997	0.996	2.64076171621008e-05
Plac8	3.63013534598073e-21	-0.472736137234627	0.804	0.884	7.99827720779935e-17			Cd6	2.80415999514969e-10	-0.260952176635914	0.479	0.591	6.1784057173133e-06			Cish	2.17298676845997e-09	0.249122409197074	0.545	0.432	4.78774174694784e-05
Ifi203	3.67649753156637e-20	0.517352238630979	0.775	0.678	8.10042701130017e-16			Car2	3.41324055492994e-10	0.324012000136516	0.171	0.085	7.52039291467714e-06			Gm12840	2.49028226053408e-09	0.326333917695995	0.215	0.124	5.48683890463473e-05
S100a11	5.68298306537895e-20	-0.336767937808847	0.951	0.972	1.25213165879494e-15			Calm1	7.35083474954398e-10	-0.156827067869456	0.982	0.989	1.61960942036702e-05			Csf1	3.36978764038564e-09	0.318861211581271	0.309	0.204	7.42465310806167e-05
Rplp1	6.27950862024158e-20	0.168744598453601	1	0.999	1.38356413429783e-15			Zfp36l2	1.22102628134876e-09	0.298050034017082	0.925	0.913	2.69028720569573e-05			Id2	3.66825044809916e-09	0.278030336125832	0.941	0.917	8.08225621229689e-05
Mndal	9.91941631170339e-20	0.443300591456901	0.809	0.723	2.18554499595761e-15			Ifi27l2a	1.88647675056806e-09	0.261879761205315	0.949	0.91	4.15647422452661e-05			Plac8	6.54315513010301e-09	-0.318249491407483	0.853	0.884	0.00014416533698156
Tpm4	8.10186283927013e-19	-0.323082342887806	0.742	0.848	1.78508343937639e-14			Lgals3	2.00090801683127e-09	-0.323713068818978	0.687	0.771	4.40860063348433e-05			Tnfaip3	1.75929788013292e-08	0.230260972219932	0.928	0.895	0.000387626101929686
Anxa2	1.04672320485347e-18	-0.343882537364831	0.83	0.918	2.30624523725365e-14			Rel	2.27314739754641e-09	-0.298901063302587	0.38	0.497	5.00842566101401e-05			Myl6	2.44162615420908e-08	-0.160504072386328	0.995	0.993	0.000537963490556887
Rgs16	1.18685450220637e-18	-0.459448996042442	0.708	0.796	2.6149965247113e-14			Serpina3g	2.44161787155441e-09	0.339242586034291	0.58	0.485	5.37961665639584e-05			Lilrb4a	3.86809053610808e-08	0.228618522435938	0.452	0.343	0.000852256387820693
Ifit3	4.49903621238042e-18	0.572886597654635	0.324	0.178	9.91272648673777e-14			Evl	3.44657668112052e-09	0.260370613042098	0.481	0.382	7.59384240151284e-05			Gmfg	4.21832652600556e-08	-0.211107764073042	0.863	0.915	0.000929423883474804
Nrgn	6.04232026293427e-18	-0.600943209326411	0.356	0.52	1.33130442353231e-13			Mt2	3.73364721265045e-09	-0.285559592117418	0.191	0.286	8.22634490363273e-05			Snrpg	8.13493554878888e-08	-0.165771745645177	0.974	0.975	0.00179237034946465
Fkbp1a	4.05650527806001e-17	-0.303358229548228	0.66	0.775	8.93769807914961e-13			Cd27	4.1761473343122e-09	-0.24986413296412	0.467	0.573	9.20130542169006e-05			Jaml	8.19933214904735e-08	0.205241288501163	0.645	0.549	0.0018065588523996
Cd27	5.64179155634814e-17	-0.357630307396995	0.467	0.631	1.24305593361019e-12			Filip1	5.56655084618864e-09	-0.167428622578813	0.113	0.199	0.000122647814794074			Trac	1.01640481110494e-07	0.213757882586053	0.947	0.939	0.00223944472030752
Calm1	7.59996160926135e-17	-0.2155421524255	0.982	0.993	1.67449954136855e-12			Gpr183	6.37518245965327e-09	0.350125865320904	0.522	0.417	0.000140464395133541			Tagln2	1.11351616331045e-07	-0.264143918865281	0.699	0.783	0.00245341016262191
Ddx5	1.95268761327064e-16	0.23046036235879	0.986	0.991	4.3023566183192e-12			Ifi203	8.37965113806448e-09	0.314322026198824	0.775	0.722	0.000184628853524975			Atp5k	1.19274316769349e-07	-0.164632788873108	0.82	0.868	0.00262797102137907
Mt1	2.07578322500633e-16	-0.751951915690207	0.578	0.689	4.57357317965644e-12			Mndal	8.93506545434241e-09	0.277764191878084	0.809	0.754	0.000196866297155526			Fosb	1.77382111101908e-07	0.259595857279955	0.797	0.733	0.00390826005390835
Rnf213	3.65300309673339e-16	0.433855731307158	0.607	0.483	8.04866172303269e-12			S100a13	1.08088968517337e-08	-0.201668664839412	0.816	0.876	0.000238152424334249			Tpm4	2.01980929823467e-07	-0.201380264191451	0.789	0.848	0.00445024582680044
Serpina3g	3.73298689421969e-16	0.458161752785171	0.58	0.451	8.22489002403425e-12			Anxa5	1.08548342694864e-08	-0.209162531568803	0.368	0.475	0.000239164563459593			Wdfy1	2.44631538566229e-07	-0.167949948744671	0.194	0.289	0.00538996668922972
Kdm2b	5.12570931887482e-16	-0.319074436517701	0.357	0.523	1.12934753422769e-11			Runx3	2.11059628866172e-08	0.235122170995202	0.842	0.801	0.000465027680280836			Srsf5	3.35841848039967e-07	0.17458951121003	0.875	0.852	0.00739960343786459
Shisa5	6.78841081832918e-16	0.259891072604348	0.985	0.972	1.49569055560247e-11			Myl12a	2.12026251858878e-08	-0.173026576781581	0.911	0.934	0.000467157440720665			Eif4a2	3.61333219188117e-07	0.192842353808845	0.658	0.577	0.00796125481837177
S100a4	7.27864032729689e-16	-0.352229400469161	0.928	0.951	1.60370282331332e-11			Itk	2.6876838952633e-08	-0.214057987618717	0.749	0.803	0.000592177392643363			Rhoh	3.80549627028197e-07	0.217353098395691	0.649	0.571	0.00838464993231226
Mt2	1.13364593130932e-15	-0.460507232401621	0.191	0.321	2.49776208045382e-11			Samsn1	3.14776772975275e-08	-0.231076927018093	0.77	0.84	0.000693547663896424			Hspa5	4.1530843786668e-07	0.173578674161234	0.951	0.937	0.00915049081151656
Dgat1	1.4385683055861e-15	-0.314812415013726	0.423	0.571	3.16959754769786e-11			Tnfrsf9	3.22708923247187e-08	-0.245569965904707	0.792	0.862	0.000711024570590527			Bhlhe40	4.39951747219488e-07	0.232772934643611	0.833	0.778	0.00969345684648698
Fosb	3.17081855333452e-15	0.396271657107082	0.796	0.733	6.98626451856196e-11			Itgal	3.46876226510819e-08	-0.239713895467551	0.666	0.738	0.000764272389871288			Rsbn1	4.45099926182579e-07	0.178680677502343	0.272	0.185	0.00980688667358076
Rgs1	5.52308991048408e-15	0.389643422599221	0.956	0.932	1.21690239997696e-10			Ifi208	3.61613511987787e-08	-0.17770912187191	0.088	0.161	0.00079674305096269			Dusp2	5.86804672991165e-07	0.194702011852949	0.881	0.837	0.0129290673600143
Oaz1	5.93098176442222e-15	-0.184712872259257	0.981	0.996	1.30677321215515e-10			Cx3cr1	4.48657528660407e-08	-0.240052452181703	0.251	0.352	0.000988527132897474			Ptpre	8.79592530362257e-07	0.177066814248009	0.22	0.142	0.0193800622214716
Isg20	7.75104310087827e-15	0.430560195719677	0.709	0.61	1.70778732641651e-10			Cxcr6	5.27427886214216e-08	-0.214148589940003	0.711	0.804	0.00116208186169578			Fbxo32	8.81824103009257e-07	-0.377349297684417	0.26	0.349	0.019429230461603
S100a6	2.17322435686135e-14	-0.36032726449421	0.967	0.979	4.78826522547262e-10			Rbpj	6.48784078278685e-08	-0.185675295547591	0.805	0.882	0.00142946595967143			Dgat1	9.73800169398887e-07	-0.205137817458025	0.47	0.571	0.0214557391323657
Prelid1	2.36189454317919e-14	-0.263771226901792	0.754	0.841	5.20396224698671e-10			Isg20	8.41339609886037e-08	0.268997923288837	0.709	0.618	0.0018537235624619			Mif	9.95222972604746e-07	-0.198119988614377	0.923	0.94	0.0219277477554004
Rhoh	2.72585851319205e-14	0.360466228863209	0.675	0.571	6.00588406211604e-10			Sqstm1	9.40879309854098e-08	-0.18237763374265	0.481	0.586	0.00207303938340153			Slc25a4	1.08306550132578e-06	-0.203004972173349	0.699	0.768	0.023863182190711
Klf6	2.85992005836241e-14	0.333700736711252	0.833	0.78	6.3012618645899e-10			Spp1	1.04664411577938e-07	-0.795356715961089	0.335	0.428	0.0023060709802967			1700097N02Rik	1.09881130531869e-06	-0.164226813073379	0.109	0.183	0.0242101094900868
Gmfg	5.17430945358919e-14	-0.269707549349125	0.847	0.915	1.14005560190931e-09			Rgs8	1.26937672506673e-07	-0.163566490616834	0.052	0.107	0.00279681773833952			Bcl2	1.61384040113796e-06	0.191536059317337	0.762	0.712	0.0355577455582727
Irf8	5.85065751148172e-14	-0.412981822791699	0.655	0.766	1.28907536950477e-09			Anxa2	1.60196618419487e-07	-0.190945914640785	0.83	0.897	0.00352961209363656			Atf3	1.76041983204487e-06	0.240534859015231	0.28	0.198	0.0387873301594447
Jun	6.05498961694543e-14	0.477609437973794	0.64	0.541	1.33409586230159e-09			Myo10	1.9142021337662e-07	-0.219668975310431	0.122	0.193	0.00421756156132706			Klra3	3.72083720555168e-06	0.177153403320172	0.09	0.041	0.0819812061499202
Calm3	1.02977483238297e-13	-0.276854158723185	0.711	0.805	2.2689028881894e-09			Jund	1.93979752260416e-07	-0.184537627498082	0.948	0.971	0.00427395588155375			Nfkbia	3.75845001871896e-06	0.365763354415309	0.639	0.589	0.0828099292624349
Ccl4	1.7066393669477e-13	0.705474660991742	0.738	0.661	3.76023851719586e-09			Syncrip	2.00936306205721e-07	-0.182740822281227	0.536	0.635	0.00442722963463065			Clk1	4.22461462197875e-06	0.169698955923994	0.774	0.71	0.0930809339660578
Malt1	2.36799367951503e-13	0.339068353729738	0.737	0.662	5.21740047407547e-09			Tpm3	2.82689593194734e-07	-0.173139588488003	0.859	0.914	0.00622849980685957			Dusp1	4.45672404593844e-06	0.263538296447874	0.638	0.583	0.0981950009041616
Cish	2.76489919436334e-13	0.325535032072301	0.557	0.432	6.09190239494075e-09			Rnf213	2.9911790952216e-07	0.248757083877567	0.607	0.526	0.00659046490050175			Fos	6.00028155923104e-06	0.258094908232193	0.699	0.649	0.132204203594538
Fxyd5	2.85061886944386e-13	-0.202030103090706	0.996	0.999	6.28076855504566e-09			Cenpa	2.99890154029931e-07	-0.281256232507637	0.554	0.647	0.00660747976374147			Ccl3	6.55471214722973e-06	0.225043407150644	0.351	0.266	0.144419972739913
Pim3	3.97625170734363e-13	0.394584191769316	0.398	0.284	8.76087538679023e-09			Shisa5	3.32279839604828e-07	0.163996511651681	0.985	0.978	0.00732112170601317			Bsg	6.79958835508117e-06	-0.170702281548687	0.709	0.78	0.149815330227504
Cenpa	4.80980864095552e-13	-0.356423458394864	0.554	0.674	1.05974513786173e-08			Prelid1	3.62870926410535e-07	-0.180800367285934	0.754	0.826	0.00799513512160332			Malat1	1.06115164088055e-05	0.165815705868529	0.999	1	0.233803541035211
Cd69	4.85480588091059e-13	0.455714057316118	0.736	0.657	1.06965937974103e-08			Irf8	4.05102289852572e-07	-0.24204531955868	0.655	0.749	0.00892561875232172			Tsc22d3	1.18038589306339e-05	0.217044615848656	0.628	0.563	0.260074423818658
Stk17b	5.18571185849764e-13	0.275492967256183	0.904	0.868	1.14256789378279e-08			2410006H16Rik	4.23652864842408e-07	0.230142937605461	0.856	0.826	0.00933434357107278			Havcr2	1.21297398609929e-05	0.206302119199904	0.624	0.532	0.267254558357257
Srsf5	6.14268688960917e-13	0.262444306334603	0.888	0.852	1.35341820238759e-08			Iqgap1	4.43228665916197e-07	-0.15437130495098	0.806	0.861	0.00976565719613158			Fgl2	1.22654252222512e-05	0.194162717185103	0.799	0.757	0.270244113921861
Ifitm1	6.41667182868759e-13	0.538601025563392	0.36	0.227	1.41378530401474e-08			Pgk1	4.64426820068799e-07	-0.206696446113589	0.803	0.856	0.0102327161265759			Inpp4b	1.61562285573854e-05	0.203577232854214	0.636	0.565	0.355970183804872
Serpinb6b	6.70418886587224e-13	-0.375656857879732	0.563	0.684	1.47713393281763e-08			Ndfip1	4.83866310288858e-07	-0.162280044837452	0.926	0.961	0.0106610264145944			Banf1	1.8703448162174e-05	-0.162751947431174	0.495	0.582	0.412093073357179
Fos	1.10015602695914e-12	0.38995345924366	0.725	0.649	2.42397377419908e-08			Eef1d	4.91608529716138e-07	0.182210320259788	0.906	0.884	0.0108316107352357			Ifit3	2.06064885845545e-05	0.287059623421205	0.25	0.178	0.454022762983489
Arhgdib	1.79602333600214e-12	-0.211644458070613	0.956	0.978	3.95717821621351e-08			Rap1b	5.83461932375545e-07	-0.17553169829601	0.803	0.861	0.0128554167560304			Ifi208	2.07138970961343e-05	0.188012988528096	0.161	0.101	0.456389294719128
Gm43305	2.74094205034838e-12	0.1778613366801	0.105	0.032	6.03911761953259e-08			Eea1	6.71305680666543e-07	-0.188638766582539	0.269	0.359	0.0147908780621259			Sik1	2.21890378181737e-05	0.174270264741989	0.618	0.535	0.488891070247821
Cmtm7	3.074551239784e-12	-0.262322412455149	0.554	0.672	6.77415874661609e-08			Alcam	8.36273916289078e-07	-0.177542259854739	0.206	0.288	0.0184256231975973			Sytl3	2.23815910046793e-05	0.166206818751424	0.34	0.263	0.493133594606099
Ltb	3.29846614872895e-12	0.342741341858488	0.751	0.669	7.26751046549449e-08			Nfkbia	8.76650573639582e-07	-0.312962929392233	0.563	0.639	0.0193152420890009			Hmgn2	2.71941583217462e-05	-0.222346706591605	0.434	0.512	0.599168890303035
Tagln2	3.44868322423345e-12	-0.301158545693828	0.664	0.783	7.59848374795356e-08			Icos	1.10517380901934e-06	-0.230905961218738	0.719	0.784	0.0243502945341231			Arhgdib	2.72174228470865e-05	-0.152195141410374	0.955	0.978	0.599681477589858
Bst2	3.86083846741408e-12	0.429024440563644	0.796	0.753	8.50658539525345e-08			Ctsw	1.11997563804904e-06	0.180204186758745	0.915	0.874	0.0246764232331344			Slc16a3	2.90450635812107e-05	-0.167841710386261	0.28	0.359	0.639949885884814
Prrc2c	4.35487660056454e-12	0.287527417802075	0.855	0.806	9.59509961402385e-08			Ptp4a2	1.14512281851608e-06	-0.197171617027422	0.667	0.744	0.0252304910603648			Smg1	2.94045955293291e-05	0.173372820377009	0.387	0.309	0.647871453297708
S100a13	4.58656090137920e-12	-0.246592497163235	0.816	0.883	1.01055696340088e-07			Mpp7	1.39465139209545e-06	0.206499880125485	0.242	0.168	0.0307283541220391			Picalm	3.83950847475997e-05	0.154944559996996	0.521	0.439	0.845958902243864
Rsad2	5.45929906071882e-12	0.362232793184969	0.278	0.166	1.20284736204818e-07			Ier5l	1.99184635586118e-06	0.250955289786807	0.749	0.697	0.0438863507586893			Cd69	4.33982269768845e-05	0.208339483364785	0.721	0.657	0.956193134981695
Serf2	6.36272766727558e-12	-0.160349510522802	0.989	0.992	1.40189978693083e-07			Dusp2	2.00220112051833e-06	0.26813685440169	0.897	0.881	0.0441144972883805			2900026A02Rik	4.44849247828669e-05	0.150123986859946	0.195	0.131	0.980136347740906
Atp5k	6.44062814751215e-12	-0.215817385609442	0.798	0.868	1.41906359974135e-07			Ccl5	2.33233043638198e-06	-0.15418842177763	0.815	0.884	0.0513882365048042			Serpinb9	5.42745067573155e-05	-0.182159069324811	0.747	0.815	1
Pgk1	8.99439268567544e-12	-0.308087894310451	0.803	0.869	1.98173454043487e-07			D16Ertd472e	2.35385026443372e-06	-0.208274475918353	0.681	0.755	0.0518623828762682			Neurl3	5.99777350262692e-05	0.202946453472173	0.81	0.772	1
Samsn1	1.28991357718774e-11	-0.296896808414588	0.77	0.859	2.84206658461775e-07			Thap12	2.41797345524833e-06	-0.198323866526573	0.307	0.382	0.0532752091394865			Runx3	6.23974953630366e-05	-0.167844138683156	0.801	0.839	1
Prf1	1.58523696013453e-11	-0.428462445955752	0.542	0.657	3.49275259426441e-07			Gadd45b	3.0249220537736e-06	-0.319623585701332	0.295	0.372	0.0666481076107936			Ms4a6b	6.35622258889302e-05	0.181145016750349	0.849	0.824	1
Ifi213	1.61190971499905e-11	0.297733541493056	0.474	0.349	3.55152067505742e-07			Bcl2a1b	3.45750687356028e-06	-0.231352632037353	0.733	0.788	0.0761792489451536			Ifng	8.00347148560898e-05	0.177078571806416	0.61	0.541	1
Irf7	1.72404031467876e-11	0.335041563670232	0.548	0.444	3.79857802533171e-07			S100a6	4.03241442271475e-06	-0.221018105588383	0.967	0.966	0.0888461869756742			Rtp4	9.37911026443497e-05	0.161108608885383	0.359	0.282	1
Abracl	1.87427492380939e-11	-0.215506881878394	0.81	0.874	4.12958993962922e-07			Swap70	5.14899029333956e-06	0.169396081750296	0.176	0.114	0.113447703133151			N4bp1	9.57101953195126e-05	0.165916294854764	0.337	0.27	1
Nmrk1	2.42460953026404e-11	-0.239836717017202	0.234	0.352	5.34214217803077e-07			Crem	5.52854139815038e-06	-0.200446878456914	0.691	0.752	0.121810352625447			Rassf5	9.58348410728737e-05	0.17244360199612	0.496	0.424	1
Gas5	2.44450834035049e-11	0.25910532225042	0.956	0.949	5.38598522629423e-07			Ptms	5.80326095132135e-06	-0.15974067237434	0.6	0.682	0.127863248540463			Matk	9.65716918015754e-05	0.16680634071901	0.263	0.198	1
Bsg	2.60442351823854e-11	-0.247062171859025	0.688	0.78	5.73832633773497e-07			Emb	5.88383234146023e-06	0.319945698227127	0.417	0.343	0.129638477979393			Ccl5	0.000101426867002506	0.205050754990462	0.884	0.841	1
Rps27rt	3.0738768133646e-11	0.260504742087939	0.828	0.785	6.77267278288622e-07			Klra3	6.05445038795479e-06	-0.184810183169813	0.046	0.09	0.133397705397808			Prdm1	0.000110854895803982	0.157010019136307	0.183	0.125	1
Mxi1	3.1905551297285e-11	-0.231413213317137	0.362	0.497	7.02975011733081e-07			Fkbp1a	6.33261025254873e-06	-0.165259356487273	0.66	0.711	0.139526401694406			Pglyrp1	0.000115387483957349	-0.172127040215278	0.532	0.609	1
Gldc	3.63116682565386e-11	-0.172529923046792	0.088	0.177	8.00054986696315e-07			Vim	6.50384276762173e-06	-0.1579999209534	0.939	0.966	0.14329916769901			Usp25	0.000125983365485613	0.186977838440296	0.512	0.449	1
Eif4a2	3.70711079304212e-11	0.286908273775159	0.661	0.577	8.1678772103097e-07			Matk	6.54801783637763e-06	-0.152147867331198	0.189	0.263	0.144272476988908			Aldoa	0.000137202564408139	-0.159092698234808	0.94	0.948	1
Ndufb8	4.84792408781808e-11	-0.225720104667592	0.686	0.777	1.06814311426896e-06			Atf3	6.70306885289846e-06	-0.208447082472811	0.206	0.28	0.147688716035912			Xaf1	0.000137868350753167	0.178427181888799	0.5	0.418	1
Ddx60	5.6445460420982e-11	0.267119411687566	0.201	0.105	1.2436628294555e-06			Irf7	7.18881770414154e-06	0.217551677806201	0.548	0.475	0.158391220475351			Selenoh	0.000140597150132401	-0.180778876518557	0.477	0.53	1
Rhoq	7.31656643117799e-11	-0.25390676896365	0.214	0.322	1.61205908178145e-06			Rps27	7.24756443036116e-06	0.150507745326223	0.997	1	0.159685587094148			Stmn1	0.000144866837767468	-0.378650611168137	0.425	0.486	1
Tnfrsf4	1.18877817179473e-10	-0.329336895280194	0.253	0.373	2.61923494591532e-06			Plek	8.21337420811591e-06	-0.18832033306999	0.661	0.726	0.180965273927418			Emb	0.000173557800510101	-0.300111251050854	0.343	0.412	1
2410006H16Rik	1.68787982236037e-10	0.283686632180926	0.856	0.816	3.7189056126066e-06			Serpinb6a	8.8778074056023e-06	-0.163770485167426	0.353	0.441	0.195604730567635			Hip1	0.000179513626711014	0.165450015472032	0.304	0.242	1
S100a10	1.73441526849726e-10	-0.193589090768882	0.972	0.977	3.82143716108002e-06			Stat3	9.94628014237323e-06	-0.185773855371014	0.803	0.854	0.219146390376909			Gpr65	0.000179535552478037	0.192796245457883	0.535	0.473	1
Bcl2a1d	1.94915803564087e-10	-0.273489084315305	0.334	0.452	4.29457989992754e-06			Calm3	1.13243413441348e-05	-0.178345383490648	0.711	0.767	0.249509212835322			Tnfrsf4	0.000194950270272487	-0.253796622013193	0.31	0.373	1
Sla2	1.97121488168658e-10	-0.224296939565053	0.416	0.55	4.34317774882003e-06			Emp3	1.18095282292057e-05	-0.180069882809577	0.619	0.698	0.260199335474088			Cd226	0.00019580779459218	0.225475045338268	0.447	0.385	1
H2-K1	2.18572598919681e-10	0.152520182634308	1	0.999	4.81581007199732e-06			Ssbp4	1.26526621109132e-05	-0.178311451271984	0.379	0.457	0.27877610428975			Tm2d2	0.000204126140064121	-0.156125430453294	0.355	0.432	1
Samhd1	2.30393590504037e-10	0.391235936541497	0.587	0.494	5.07626197957544e-06			Azin1	1.33139553239778e-05	-0.170851306115329	0.286	0.361	0.293346377653203			Lmnb1	0.000215419826569081	-0.180114161699614	0.542	0.603	1
Id2	2.69771509932492e-10	0.287529561368336	0.937	0.917	5.94387567834259e-06			Jaml	1.44518986247209e-05	0.252692771675235	0.681	0.645	0.318418682398476			Gpr132	0.000221178890717147	-0.167879342714326	0.353	0.426	1
Gm10076	2.8347972129883e-10	-0.214734428391318	0.593	0.696	6.24590869937713e-06			Crlf2	1.47351237205014e-05	-0.166862031672684	0.631	0.708	0.324658980933808			AU020206	0.000241711782084498	0.19887455707232	0.506	0.446	1
Elob	3.06904958679426e-10	-0.183672300577584	0.956	0.972	6.76203695458379e-06			Zbp1	1.53782954508992e-05	0.189672449269298	0.657	0.589	0.338829983669661			Isy1	0.000266167370112167	-0.179300197036346	0.659	0.732	1
Rps21	3.074960133303e-10	0.154860740336046	0.999	1	6.7750596617065e-06			Gas5	1.56765156371844e-05	0.181877710553613	0.956	0.947	0.345400669034085			Itga1	0.000280361071574965	0.18785807085871	0.318	0.252	1
Ppia	3.46088365917622e-10	-0.153910167117973	0.999	0.999	7.62536496626296e-06			Ifit3	1.61887205606629e-05	0.28582697423343	0.324	0.25	0.356686080113086			Herc4	0.00028309144767498	0.152584335826214	0.24	0.181	1
Txn1	5.01268980691071e-10	-0.201188889550108	0.954	0.974	1.10444594515664e-05			Glud1	1.63964906628606e-05	-0.152743181744434	0.551	0.642	0.361263878774807			Ikzf3	0.000285359478857514	0.173280774543326	0.465	0.403	1
Dynll1	5.17249999216738e-10	-0.180574391742855	0.849	0.913	1.13965692327424e-05			Prelid2	1.76507628635449e-05	-0.150875270278901	0.171	0.236	0.388899258172485			Ahnak	0.00028783191376454	0.158650841147224	0.879	0.872	1
Elmsan1	5.76164487829767e-10	0.230016676578683	0.3	0.197	1.26946321603533e-05			Ltb	1.9589519148947e-05	0.192282289450846	0.751	0.722	0.43161587540875			Ppp1r15a	0.000290035081681402	0.179330940483098	0.529	0.467	1
Itga1	5.92396619781681e-10	0.238749657876285	0.366	0.252	1.30522747236498e-05			Pim3	1.98253746350469e-05	0.247992453393829	0.398	0.33	0.436812479333989			Cdk6	0.000305255106544564	0.169648069568532	0.61	0.547	1
Gm2a	6.15109080437305e-10	-0.208754822001278	0.271	0.388	1.35526983692751e-05			Zeb2	2.00754264029366e-05	-0.189895806671155	0.304	0.38	0.442321869935903			Jun	0.000319818276037349	0.212100201158642	0.594	0.541	1
Anxa5	6.68045312984538e-10	-0.206692688865667	0.368	0.489	1.47190423809883e-05			Mxi1	2.01628524826585e-05	-0.160357152015919	0.362	0.448	0.444248128750415			Cxcl2	0.000350516980341191	0.225285091657027	0.433	0.382	1
Mif	7.89610123026699e-10	-0.252412337181526	0.923	0.94	1.73974798406473e-05			Tgfb1	2.34586657983522e-05	-0.20607321580738	0.603	0.674	0.516864783535094			Tent5a	0.000416461685773201	-0.249270663302571	0.262	0.319	1
Fam162a	8.41533101489134e-10	-0.287400730411909	0.505	0.61	1.85414988251101e-05			Rilpl2	2.76488343810664e-05	-0.171755852493507	0.355	0.433	0.609186767918037			Dbi	0.000434607940806434	-0.164989938122042	0.665	0.711	1
Ndufb1-ps	8.91138021936122e-10	-0.1759743712791	0.915	0.945	1.96344440373186e-05			Fgl2	2.84163709469194e-05	-0.159974380299671	0.743	0.799	0.626097901073475			Selenow	0.000439684362485897	-0.156325384072595	0.849	0.89	1
Isy1	9.60689618239871e-10	-0.233652152865795	0.615	0.732	2.11668743586791e-05			Rhoq	2.9118071452718e-05	-0.165098979368625	0.214	0.283	0.641558468317735			AC149090.1	0.000450897936122402	0.270504266503691	0.594	0.558	1
Ifi209	1.01243289743549e-09	0.368596895278759	0.545	0.466	2.23069340291961e-05			Ifitm1	3.07530640087063e-05	0.277917788345446	0.36	0.282	0.677582259303826			Prrc2c	0.000456670074326486	0.151949438013175	0.835	0.806	1
Rtp4	1.07418042407644e-09	0.269334540567047	0.392	0.282	2.36674172836763e-05			Orai1	3.29952786545858e-05	-0.208682127287413	0.523	0.592	0.726984974596489			Eno1	0.000471994621800319	-0.207507494333582	0.62	0.673	1
Siva1	1.1227417490296e-09	-0.239234096817507	0.429	0.545	2.47373689563692e-05			Atp6v0b	3.73254259529977e-05	-0.161041304784374	0.566	0.632	0.822391110022398			Serpinb6b	0.000482603531651625	-0.174959299143161	0.637	0.684	1
Ldha	1.31665501594575e-09	-0.236797788777367	0.892	0.927	2.90098599663326e-05			Rab8b	3.83585887011159e-05	-0.161155623054428	0.633	0.701	0.845154784851686			Mettl23	0.000485200843576974	0.153702862085636	0.607	0.547	1
Il21r	1.35479810009159e-09	-0.269526797751514	0.518	0.625	2.98502665393179e-05			Itgav	3.91742993924976e-05	-0.179520792051431	0.633	0.703	0.863127338514899			Anxa2	0.000530483062196976	-0.152936622724045	0.897	0.918	1
Myl12a	1.38172935579274e-09	-0.199676653947801	0.911	0.94	3.04436428961815e-05			Ahnak	4.07478342279405e-05	-0.163864979200991	0.84	0.879	0.897797031544212			Rgs1	0.000585978236161173	0.237513337740508	0.934	0.932	1
Usp18	1.42020928724931e-09	0.264524480543686	0.292	0.189	3.12914712259641e-05			Il21r	4.41435168125263e-05	-0.155791922468203	0.518	0.6	0.972614105930392			Bst2	0.000720995229358878	0.185489983213283	0.779	0.753	1
Myo10	1.47230789173925e-09	-0.267088745688653	0.122	0.207	3.2439359778691e-05			Rsad2	4.79755622689593e-05	0.191860830472875	0.278	0.208	1			Ifi203	0.000843007582370358	0.203030212432155	0.722	0.678	1
Rab8b	2.01416278778504e-09	-0.21662952603232	0.633	0.732	4.43780487032678e-05			Socs1	4.95810810240793e-05	0.233340937414968	0.41	0.342	1			Fbxl12	0.00100483035011802	0.152276659729463	0.251	0.196	1
Spry2	2.34390047629607e-09	0.238250893820466	0.197	0.112	5.16431591942314e-05			Ldlrad4	4.96345426248397e-05	0.165032039647695	0.252	0.188	1			Tra2b	0.00106738114882271	0.159172295636038	0.824	0.784	1
Ier5l	3.21627958283621e-09	0.315964277126474	0.749	0.687	7.08642880486301e-05			Jdp2	6.04034812712432e-05	-0.163500211052425	0.205	0.271	1			Gm26532	0.00116006222824081	0.188897291252282	0.286	0.229	1
Trim30a	3.47860387660643e-09	0.332077459272204	0.604	0.534	7.66440792132695e-05			Mlec	8.52183973475866e-05	-0.164801012701093	0.391	0.463	1			9930111J21Rik2	0.00116844015803828	0.150341651639282	0.362	0.3	1
Arpc5	3.60727557838524e-09	-0.197299127242567	0.842	0.897	7.94791028185619e-05			Rnf19b	8.67229223567287e-05	0.192818285545852	0.31	0.247	1			Ifi209	0.00122639654017506	0.184995832747574	0.511	0.466	1
Kcnn4	6.10368023771994e-09	-0.194078727380488	0.252	0.356	0.000134482386677683			Ptprs	8.69195657239677e-05	-0.151563469877294	0.133	0.188	1			Per1	0.00126135925076465	0.159895293940456	0.351	0.298	1
Gch1	7.15524934617459e-09	-0.194717239368678	0.334	0.448	0.000157651608844265			Rgs1	9.09059767379641e-05	0.152130084858713	0.956	0.934	1			Mndal	0.00153879248055048	0.165536399578816	0.754	0.723	1
Sec61g	7.71274118563379e-09	-0.167307925424943	0.93	0.96	0.000169934826543069			Gm12840	0.00011199028371231	-0.217687504452599	0.161	0.215	1			Dgkh	0.00157903832746724	0.155729678163303	0.338	0.287	1
Lmnb1	8.28820008240906e-09	-0.233810371438028	0.496	0.603	0.000182613912415719			Thy1	0.000113591546320386	-0.156026836326709	0.91	0.928	1			Itk	0.00165858582280909	0.151530566555921	0.803	0.796	1
Nabp1	8.63415428099516e-09	-0.285571237451213	0.619	0.716	0.000190236321273166			Klrb1c	0.000117187860776419	0.1897734738996	0.112	0.068	1			Mdfic	0.00169425898966392	0.183303990893222	0.468	0.41	1
Socs1	9.41096911109616e-09	0.293036626493398	0.41	0.316	0.000207351882424782			Slc16a11	0.000120518354281501	-0.155979985178776	0.077	0.122	1			Lockd	0.00177094578298249	-0.204769791552522	0.326	0.375	1
Xaf1	1.01526635285214e-08	0.249472516442061	0.524	0.418	0.000223693635523912			Ubash3b	0.000123132215333748	-0.158343550248831	0.365	0.438	1			Agfg1	0.00182351816790849	0.160713539860676	0.501	0.457	1
Tomm6	1.01599441315264e-08	-0.19357690316109	0.66	0.745	0.000223854049049922			Stk24	0.000131254485203895	-0.154052735770945	0.626	0.699	1			Cox17	0.00182517225895999	-0.15273766246353	0.934	0.927	1
Ifit1	1.14470218253533e-08	0.321159635282716	0.246	0.152	0.00025221223187801			Ccl1	0.000147678312085878	-0.517804952718451	0.038	0.072	1			Vps54	0.00192231232998704	0.151505925501682	0.367	0.313	1
Ece1	1.179169519501e-08	-0.222303645297329	0.153	0.236	0.000259806420231655			Bcl2a1d	0.000159970894344033	-0.167289706624724	0.334	0.4	1			Stk24	0.0020382020512432	0.166995021612141	0.699	0.669	1
Lgals3bp	1.18210251216263e-08	0.288742146331787	0.65	0.589	0.000260452646504791			Jun	0.000168591202307368	0.265509236815151	0.64	0.594	1			Gm156	0.0023818433628366	-0.303733723971979	0.135	0.183	1
Pomp	1.19249053985826e-08	-0.190534486608426	0.788	0.827	0.000262741440646971			Ccl3	0.000169600548563699	-0.321198910606637	0.278	0.351	1			Pdcd4	0.00252502098188083	0.168485426153556	0.745	0.724	1
Dennd4a	1.39826668317874e-08	0.208356154642636	0.851	0.829	0.000308080098304771			Ddx60	0.000170196630772579	0.171011284357811	0.201	0.145	1			Hectd1	0.00261567364369716	0.163795554116119	0.5	0.463	1
Tnfaip3	1.405903640647e-08	0.229509217813089	0.914	0.895	0.000309762749143754			Samhd1	0.000177597192911503	0.227811928654018	0.587	0.531	1			Tgfbi	0.00261879394658869	0.194739919014323	0.257	0.211	1
Aldoa	1.42232820767939e-08	-0.237046958632609	0.928	0.948	0.000313381573998001			Ighm	0.000199179122277334	0.155726729825909	0.169	0.118	1			Aftph	0.00292265354825812	0.184195148244412	0.377	0.333	1
Samd9l	1.55859535661958e-08	0.323319164526345	0.522	0.428	0.000343405314923992			Sdf4	0.000242814681112114	-0.180849446485627	0.787	0.84	1			Ctss	0.00315134344659521	0.250515443042477	0.78	0.767	1
Cotl1	1.65124386133762e-08	-0.196103566862288	0.818	0.867	0.000363818559968517			Plac8	0.000262945404189322	-0.154486645827144	0.804	0.853	1			Ifi47	0.00320286909261487	0.158473674848752	0.489	0.441	1
Sqstm1	1.80279197778387e-08	-0.217074936031809	0.481	0.593	0.00039720915646512			Bst2	0.000362850665749828	0.243534457350361	0.796	0.779	1			H2afx	0.0032243700627148	-0.175651019435097	0.334	0.391	1
Orai1	1.84799523827931e-08	-0.211923138900118	0.523	0.636	0.000407168790850081			Serpinb6b	0.000420287889498898	-0.200697558736571	0.563	0.637	1			Ifitm1	0.00327047281129108	0.260683237217946	0.282	0.227	1
Etv3	2.2326856951018e-08	0.182144040446635	0.236	0.148	0.00049192763920178			Ddx58	0.000455023626693239	0.157875633135656	0.353	0.293	1			Hist1h1d	0.00332356323060015	-0.166199540867194	0.231	0.286	1
Rnf19b	2.25816593191821e-08	0.251162196528689	0.31	0.219	0.000497541699779538			Usp18	0.000535289079220014	0.206215074302151	0.292	0.239	1			Fcer1g	0.00346184537190491	0.290727700880411	0.581	0.533	1
Atp5j2	2.5409596893694e-08	-0.165303071217625	0.941	0.963	0.000559849648358761			Pde7a	0.000552300850297496	0.150057099351843	0.426	0.366	1			Pclaf	0.00352253853990697	-0.307569121310509	0.29	0.34	1
Ptprc	2.5812277258394e-08	0.157774658322738	0.98	0.983	0.000568721904834194			Kdm2b	0.000553235280592463	-0.174709359195147	0.357	0.418	1			Phf11b	0.00355418309257011	0.186314214024047	0.567	0.522	1
Wdfy1	2.61491891762939e-08	-0.156125740522318	0.194	0.289	0.000576145085121284			Osgin1	0.000690058543232619	0.210281759718863	0.372	0.316	1			Ascc3	0.00381660004297897	0.152904662973839	0.358	0.315	1
Rgs8	2.81262054219951e-08	-0.173838083718983	0.052	0.111	0.000619704684062817			Xist	0.000719465399665535	0.161336527771418	0.921	0.908	1			Birc5	0.00389600187763236	-0.16687209525778	0.255	0.309	1
Hmgn2	2.86700899741229e-08	-0.263338964315498	0.407	0.512	0.00063168809239985			Ifi213	0.000753872346614825	0.159578781933773	0.474	0.42	1			Hist1h2ap	0.00402021619223485	-0.154174919027415	0.192	0.242	1
N4bp1	3.9196652308403e-08	0.223444064892825	0.363	0.27	0.000863619840311043			Sfn	0.00076633660826929	0.176517157018556	0.126	0.085	1			Trim30a	0.00412920930787629	0.156910782661484	0.577	0.534	1
Ifit3b	4.45494808625891e-08	0.182241758115541	0.087	0.034	0.000981558711845426			Txnip	0.000830654585629055	-0.188091546975186	0.596	0.645	1			Rnf213	0.00443024108471087	0.185098647429591	0.526	0.483	1
Cfl1	4.56084453131365e-08	-0.162133572524927	0.973	0.981	0.00100489087558434			Cxcr4	0.000875080015964939	0.197900527315049	0.285	0.233	1			Cks1b	0.00549924839056852	-0.163646595641801	0.274	0.322	1
Luc7l2	4.78156477616094e-08	0.234041309664255	0.847	0.815	0.00105352216713154			Herc6	0.00133300761483633	0.185674195680816	0.404	0.354	1			Fam162a	0.00661278210206453	-0.163077801637321	0.575	0.61	1
Ctsw	5.39825177278507e-08	0.206927325471498	0.915	0.891	0.00118939681309773			Zfp36l1	0.00168895806526666	0.172537311638428	0.467	0.412	1			Ltb	0.0071928631643782	0.150459052407642	0.722	0.669	1
Sub1	6.5049572926749e-08	-0.182190937256113	0.977	0.978	0.00143323724029506			Rgcc	0.00208795408829992	-0.218921421770458	0.175	0.217	1			Rsad2	0.00740659442396897	0.170371962712094	0.208	0.166	1
Ifi206	8.26884844461376e-08	0.287694720487649	0.441	0.341	0.00182187537780175			Znrf1	0.00214755944655493	0.154252185577641	0.306	0.257	1			Rora	0.00742507889095324	0.194964742593926	0.3	0.257	1
Myl12b	8.97670815105793e-08	-0.153249994380233	0.893	0.93	0.00197783810692259			Gimap6	0.00222875364232381	0.150511603495401	0.658	0.618	1			Lmna	0.00776153187093682	-0.172027473619526	0.153	0.197	1
Fundc2	9.68605682454833e-08	-0.186490709207177	0.564	0.66	0.00213412890015273			Cd69	0.00227832247019259	0.247374573951333	0.736	0.721	1			Tubb5	0.00808787390345899	-0.241458298729824	0.618	0.659	1
Lilrb4a	9.96913928334855e-08	0.225189384768583	0.441	0.343	0.00219650045830019			Baz1b	0.00233610152590732	0.160113079392078	0.426	0.377	1			Hmgb1	0.00816922330991708	-0.157237743589036	0.963	0.942	1
Ly6e	1.02388989891605e-07	0.209308562499201	0.897	0.884	0.00225593661428173			Npm3	0.00252156692362434	0.151790524086693	0.556	0.504	1			H2-Eb1	0.00928578545176192	0.186209847664624	0.714	0.688	1
Ybx1	1.0790622784371e-07	-0.164191392986718	0.932	0.957	0.00237749791808047			Kdm6b	0.00297408380650731	-0.164714923485365	0.281	0.326	1			Gzmb	0.00966918228670866	0.168209330479683	0.869	0.833	1
Ube2n	1.11878418433758e-07	-0.173598125333223	0.414	0.518	0.002465017193351			Trim30a	0.00352371678650267	0.17516667661072	0.604	0.577	1			H2-Ab1	0.0103650005297725	0.214271037343604	0.787	0.771	1
Fbxo32	1.23804265966461e-07	0.20090964294829	0.442	0.349	0.00272777939203904			Trbc1	0.00359732215539809	0.344621893682646	0.6	0.583	1			Cst3	0.0105220363831761	0.199255365548043	0.829	0.843	1
Tsc22d3	1.26212327842604e-07	0.280597045833118	0.633	0.563	0.0027808362193561			Ms4a4c	0.00448467138381105	0.15172213345552	0.363	0.315	1			Tuba1b	0.012693445051854	-0.23082485219286	0.543	0.576	1
Evl	1.29479618835001e-07	0.257171011467353	0.481	0.405	0.00285282444179158			Ifit1	0.0053668517730297	0.203604940695733	0.246	0.202	1			Irf8	0.01312100529573	-0.170936503233018	0.749	0.766	1
Pkm	1.42545288472149e-07	-0.207037334683489	0.868	0.917	0.00314070034090687			Ifi206	0.00607450726768383	0.16275362504993	0.441	0.391	1			Lgals3bp	0.0132090263722291	0.16211391479537	0.611	0.589	1
9930111J21Rik2	1.75296535658488e-07	0.31428595712076	0.388	0.3	0.00386230857016347			Ifi209	0.00679506351388902	0.183601062531184	0.545	0.511	1			Plscr1	0.0140673532381935	0.178302806248667	0.445	0.413	1
Jund	1.79216969176026e-07	-0.216099888784272	0.948	0.966	0.00394868748185539			Samd9l	0.00755098661420898	0.192568783027887	0.522	0.479	1			Ikzf2	0.0148028955714555	-0.160111101616792	0.433	0.476	1
Car2	1.80266457457129e-07	0.260288882356618	0.171	0.099	0.00397181085715292			Ifit2	0.00837722592061871	0.152455607366705	0.201	0.163	1			Samhd1	0.0148596008652278	0.163424007887479	0.531	0.494	1
Zbp1	2.17037372352681e-07	0.275378575443001	0.657	0.61	0.00478198442504662			Slfn5	0.00885731771874708	0.233674798773923	0.166	0.132	1			Hist2h2ac	0.0161611389418471	-0.245142492524117	0.27	0.304	1
Ucp2	2.20814084914568e-07	-0.216943600971881	0.688	0.768	0.00486519673292268			Sp110	0.00916335116413989	0.156581459726065	0.494	0.455	1			Spp1	0.0177447871155988	0.27211096730201	0.428	0.378	1
Zfp36l1	2.27371537571987e-07	0.315833653793609	0.467	0.383	0.0050096770873236			Lyst	0.00993267705118839	-0.16440590285778	0.435	0.48	1			Ccr7	0.0194294510120598	-0.262875053898637	0.087	0.116	1
Phf11b	2.55018721570835e-07	0.332295968494796	0.589	0.522	0.00561882749237022			Isg15	0.0114229823164306	0.24739550502601	0.536	0.507	1			Areg	0.0198349320725449	0.199183737097696	0.092	0.065	1
Mrpl33	3.01695624389457e-07	-0.166315395954348	0.793	0.868	0.0066472596921729			Txk	0.0133531609181172	0.181008610204109	0.417	0.381	1			Ccl2	0.0218912529639092	0.200791010768471	0.203	0.165	1
Impa2	3.18529554761239e-07	-0.183553489411821	0.439	0.54	0.00701816168005438			Hist1h1d	0.0140120304776956	0.176552958312448	0.267	0.231	1			Dut	0.0236838451634164	-0.166655403978765	0.635	0.654	1
Plp2	3.43209135521312e-07	-0.188607970700627	0.359	0.456	0.00756192688294107			Sat1	0.0141959465929206	-0.181737295393692	0.608	0.642	1			Mki67	0.0244626975763143	-0.230893572984615	0.317	0.357	1
5430416N02Rik	3.76005987483914e-07	0.229684830566985	0.303	0.218	0.00828453992223307			Lgmn	0.0152692944512958	-0.17316778104247	0.213	0.247	1			Nusap1	0.0252176200752169	-0.185627107733998	0.238	0.274	1
Ptprs	3.77878260782877e-07	-0.160082654905621	0.133	0.208	0.00832579171982913			Ifitm3	0.0168409820312103	0.287475032064	0.626	0.606	1			H2-Aa	0.0265927828237427	0.177304464702341	0.763	0.755	1
Ost4	4.11939687076341e-07	-0.150314389518275	0.814	0.864	0.00907626712535301			Lilr4b	0.0186164679030382	0.157808802659799	0.331	0.29	1			Tubb4b	0.035588301491714	-0.17467451018673	0.605	0.623	1
Thap12	4.16222850204729e-07	-0.213068096335998	0.307	0.392	0.0091706380585608			Gzme	0.018743134903518	-0.254870738726348	0.055	0.078	1			Ly6c2	0.0366542063246501	-0.20715884272262	0.719	0.733	1
Xist	4.56942241309728e-07	0.203526193197865	0.921	0.911	0.0100678084027772			Ms4a7	0.0230269482081455	-0.247047688961321	0.134	0.162	1			Isg20	0.0385113799611483	0.161562272430841	0.618	0.61	1
Tpi1	4.63458618394894e-07	-0.240457697980689	0.728	0.774	0.0102113837390947			Cd72	0.0231708307754083	-0.203579788815134	0.186	0.216	1			Mt2	0.0386884843809986	-0.174947640284203	0.286	0.321	1
Rps27l	4.93037208132429e-07	-0.211336052609178	0.703	0.779	0.0108630888067818			Stat1	0.036846942099642	0.15341368273318	0.797	0.779	1			Hist1h1b	0.0501883824795615	-0.374367029018991	0.313	0.342	1
Serpina3f	5.01964462155748e-07	0.188793387480209	0.14	0.076	0.0110597829946776			H2-Ab1	0.0493310312792398	-0.30578049438006	0.753	0.787	1			Top2a	0.0559985499656455	-0.245168198104217	0.391	0.413	1
Emp3	5.12241603246598e-07	-0.179704368064611	0.619	0.707	0.0112862192443323			9930111J21Rik2	0.0617640616847951	0.163944305481478	0.388	0.362	1			C1qb	0.0875213817337773	0.343480074052337	0.402	0.38	1
Herc6	5.15246771831893e-07	0.268465618139422	0.404	0.321	0.0113524321237721			Cd74	0.0635484618159142	-0.450399530521099	0.758	0.778	1			Mt1	0.116801765400242	-0.297050201359285	0.689	0.689	1
Plod2	5.19365044803515e-07	-0.152684432057131	0.169	0.249	0.0114431700321558			Cxcl2	0.0774133240115172	-0.193817633370834	0.405	0.433	1			Hmgb2	0.137193179346743	-0.228684303058745	0.919	0.908	1
Cx3cr1	5.30549872930426e-07	-0.176672195871015	0.251	0.347	0.0116896053502761			Cxcl10	0.10657534260085	0.193786951534145	0.247	0.219	1			Cxcl10	0.138421610257213	0.192341728998181	0.219	0.199	1
Uqcr11	6.14900432330303e-07	-0.170128346947052	0.722	0.803	0.0135481012255336			C1qa	0.193269941611839	-0.360284964451603	0.334	0.351	1			Gzme	0.1605097176525	-0.360025902160998	0.078	0.094	1
Rgcc	6.37491571917797e-07	-0.292251672882023	0.175	0.25	0.0140458518040648			S100a9	0.26245378220563	0.156643749539031	0.009	0.014	1			Nrgn	0.172048948415431	-0.164213374464165	0.494	0.52	1
Ddx58	7.0267801392049e-07	0.231229028467783	0.353	0.268	0.0154821046807101			Gzmc	0.401171181676554	0.537647027342933	0.222	0.211	1			Apoe	0.187000421759132	0.1941983665735	0.796	0.794	1
Dbi	7.03370522088616e-07	-0.199495466528895	0.62	0.711	0.0154973627131785			C1qb	0.431055013331463	-0.379443501980873	0.397	0.402	1			Cd72	0.214666977383376	0.155623066435624	0.216	0.202	1
Xcl1	7.27567762835033e-07	0.275967966599539	0.351	0.264	0.0160305005185443			Gzma	0.452046271608342	0.154877636730209	0.135	0.146	1			Gadd45b	0.22948072541511	0.167871016416344	0.372	0.36	1
Lilr4b	7.6879055526585e-07	0.252441062245543	0.331	0.245	0.0169387623041725			Gzmd	0.455333147203068	-0.343850472474001	0.071	0.078	1			Serpinb9b	0.279734851591532	-0.180369895397663	0.049	0.06	1
Gm20559	8.04251065535545e-07	0.211854438474708	0.395	0.307	0.0177200637269447			C1qc	0.475355942405528	-0.27474492576849	0.27	0.276	1			Xcl1	0.298860863772438	0.3052072621019	0.285	0.264	1
Frmd4a	8.7123419556523e-07	0.179363743561835	0.233	0.157	0.0191959030308887			Hist1h2bc	0.509970373555142	-0.201344891888317	0.141	0.147	1			C1qa	0.30754783902373	0.248871904603077	0.351	0.345	1
Zfas1	9.15140420341784e-07	0.222386907765172	0.64	0.579	0.0201632888813905			H2-Eb1	0.585972069180075	-0.311369065614421	0.695	0.714	1			Cd74	0.315538086826577	0.241771440115363	0.778	0.788	1
2023-09-01	9.2276771149158e-07	-0.173334741456918	0.691	0.76	0.020331340987294			Areg	0.728581051603618	-0.17503415792605	0.089	0.092	1			Gzmd	0.350637141114856	-0.285516742873662	0.078	0.089	1
Phf11c	9.38862458433793e-07	0.198708435023367	0.201	0.131	0.0206859565466718			S100a8	0.742623339003446	0.161273132070356	0.013	0.011	1			Hist1h4d	0.517905661601601	-0.196278833251577	0.566	0.548	1
Rnf125	9.87471017138897e-07	-0.156583564769308	0.367	0.469	0.0217569489206213			H2-Aa	0.744274147629305	-0.245790180687038	0.76	0.763	1			Ms4a7	0.525422860584095	0.17359958994067	0.162	0.158	1
Prelid2	1.00791867010873e-06	-0.154915482491275	0.171	0.25	0.0222074720585056			Mki67	0.919787551752427	0.160612480473496	0.308	0.317	1			Lyz2	0.576133058338829	0.219821672435776	0.489	0.496	1
Abcb1b	1.21129079069013e-06	-0.194909977698236	0.364	0.46	0.0266883699912757			Stmn1	0.952914164584872	0.165876009933795	0.403	0.425	1			S100a9	0.707897058308816	-0.438672324753191	0.014	0.012	1
Polr3k	1.25741103302446e-06	-0.163356435812425	0.308	0.397	0.027704537290628			Ccl4	0.9586730342543	0.224170733548916	0.738	0.745	1			Gzma	0.741724198710699	-0.180611671113616	0.146	0.141	1
Tnfsf10	1.325300416671e-06	0.199651987996125	0.405	0.32	0.0292003440805122											C1qc	0.9234189540935	0.195034138200898	0.276	0.286	1
Stat3	1.34143988586267e-06	-0.17182048230106	0.803	0.856	0.0295559450052122											S100a8	0.995572425635	-0.362539396799773	0.011	0.011	1
Ly6c2	1.39727609089672e-06	-0.176832228871165	0.643	0.733	0.0307861841107273
Bhlhe40	1.44654115824845e-06	0.211696446843421	0.811	0.778	0.0318716413396881
Trim30d	1.62896551123211e-06	0.179286755761972	0.291	0.211	0.0358909971089771
Ifng	1.7600976355877e-06	0.154702187948147	0.616	0.541	0.0387802312049038
Inpp4b	2.00998827338996e-06	0.257054349032563	0.623	0.565	0.044286071627601
Slc3a2	2.04084381047932e-06	0.218079731065545	0.842	0.82	0.044965911676291
Serpinb9	2.21878302211393e-06	-0.221427967315908	0.734	0.815	0.0488864463262363
Cysltr2	2.29492162015861e-06	0.161781773930736	0.224	0.15	0.0505640080569547
Oas3	2.40451864294108e-06	0.194359336362638	0.234	0.16	0.0529787592599207
Slc25a4	2.45189275349605e-06	-0.177509948629629	0.707	0.768	0.0540225530377784
Ifit2	2.60528761897851e-06	0.269665197462612	0.201	0.134	0.0574023021089536
Foxo1	2.73714878495959e-06	-0.198931776057901	0.353	0.443	0.0603075991790147
2810013P06Rik	3.03315712624556e-06	0.171234126047446	0.262	0.186	0.0668295509625685
Ms4a6b	3.10950840928172e-06	0.243619104716608	0.844	0.824	0.0685117987817042
Bcl2l1	3.23024845661987e-06	-0.204440279980262	0.252	0.336	0.0711720642447057
Ptms	3.44128832414768e-06	-0.195020211806155	0.6	0.688	0.0758219056459459
H2afj	3.7324526476591e-06	-0.16001003766114	0.736	0.81	0.0822371291858729
Map3k1	3.74150749301557e-06	-0.178428772509177	0.296	0.378	0.0824366345936119
Tuba1a	4.63003985197583e-06	-0.177228087684714	0.417	0.505	0.102013668058583
Rnf114	5.10005081782849e-06	0.199550115196005	0.441	0.364	0.112369419669215
Znrf1	5.31933981826144e-06	0.184502005105813	0.306	0.228	0.117201014215754
Gm4070	5.94316331531192e-06	0.164962494765303	0.179	0.116	0.130945717326267
Slc16a3	6.17694853769108e-06	-0.158052238169132	0.276	0.359	0.136096707130948
Mef2a	6.2098916628493e-06	0.209406898744147	0.456	0.389	0.136822543007559
Tmem106b	6.27621594878133e-06	0.179639987535348	0.304	0.229	0.138283865999499
Crip1	6.36883433972295e-06	-0.194248642600408	0.947	0.973	0.140324527007116
Gpr183	6.67387452373735e-06	0.254230579609825	0.522	0.445	0.147045477381505
Dusp1	7.07890486400417e-06	0.227927221212079	0.633	0.583	0.155969510868604
Flna	7.3683878209046e-06	-0.168090594505277	0.374	0.456	0.162347688857991
Ifitm3	7.42135895139668e-06	0.383911508008094	0.626	0.575	0.163514801776123
Selenow	8.72404593581778e-06	-0.171950392741601	0.838	0.89	0.192216904103873
Tubb4b	9.82749261610686e-06	-0.245352278688939	0.539	0.623	0.216529144810682
Zfp652	1.05096013048876e-05	0.177755834566199	0.267	0.198	0.231558045550588
Lgals3	1.17600018758815e-05	-0.31170481554629	0.687	0.74	0.259108121331298
Ostf1	1.22251811000818e-05	-0.152379486571546	0.878	0.926	0.269357415178103
Pde7a	1.25749380449184e-05	0.207790534261006	0.426	0.354	0.277063609943687
Lockd	1.26555705553885e-05	-0.20136407201137	0.301	0.375	0.278840186046875
D16Ertd472e	1.3482260962404e-05	-0.186766028674167	0.681	0.754	0.297054655784646
Cxcr6	1.41858453891262e-05	-0.185474296458707	0.711	0.774	0.312556731458617
Eea1	1.56300914430778e-05	-0.151787047335923	0.269	0.348	0.344377804765334
Ppp1r15a	1.60357532339723e-05	0.188863894800254	0.532	0.467	0.353315751004113
Dut	1.62823449368205e-05	-0.212360973833509	0.577	0.654	0.358748905992966
Mrps6	1.67534281868126e-05	-0.152957375158953	0.284	0.366	0.369128283240043
Ttc39c	1.68175890995424e-05	-0.167083562366091	0.224	0.298	0.370541940630217
Csrnp1	1.9095005609823e-05	0.190187772193353	0.404	0.334	0.420720258601231
Isg15	1.97527833649597e-05	0.380286062983365	0.536	0.482	0.435213075880157
Nr4a3	2.01444544155845e-05	-0.19494909568118	0.54	0.61	0.443842764138573
Ifi27l2a	2.23400127589001e-05	0.203850027262152	0.949	0.934	0.492217501116846
Gpr34	2.47293914113441e-05	0.174035117304551	0.201	0.139	0.544862680966144
Stat1	2.50315510362256e-05	0.247103538362903	0.797	0.776	0.551520163981158
Il10ra	2.53712394443328e-05	0.189139725877965	0.308	0.24	0.559004518676984
Higd1a	2.71400683870429e-05	-0.176557675360052	0.713	0.775	0.597977126771717
Dnaja1	2.78923662649597e-05	-0.185698585400743	0.904	0.938	0.614552505915856
Ttc39b	2.91374357721018e-05	0.15895386250386	0.486	0.419	0.64198512236672
Eno1	2.98787951698705e-05	-0.221783370884992	0.614	0.673	0.658319493977757
Tgfb1	3.04233085655694e-05	-0.1536168278672	0.603	0.698	0.67031675762519
Il12rb2	3.16859870618956e-05	-0.169775422468299	0.248	0.321	0.698137352934746
Cox17	3.17376202660537e-05	-0.154491627138549	0.925	0.927	0.699274987321961
Gprin3	3.4294721574277e-05	0.169023629411221	0.213	0.151	0.755615600446044
Pag1	3.48690466726112e-05	0.186153985777942	0.2	0.14	0.768269705337642
Qpct	3.63685710136511e-05	0.151506913164126	0.165	0.108	0.801308725143775
Banf1	3.64508651313223e-05	-0.160508284036756	0.495	0.582	0.803121911438425
Ifi204	3.70768845951457e-05	0.243022758449106	0.201	0.142	0.816914998284845
Numa1	3.8501969304041e-05	0.179992834505217	0.384	0.319	0.848313889675934
Cd5	3.8710973163628e-05	-0.161768771657748	0.272	0.349	0.852918871714215
Pnrc1	4.04415691913958e-05	0.150121018339052	0.918	0.896	0.891049093994024
Selenoh	4.08431582419895e-05	-0.202366427093803	0.469	0.53	0.899897305545755
Ppp3cc	4.6732523296317e-05	0.177916985050141	0.389	0.32	1
Mitd1	5.06971906984259e-05	0.171907912691824	0.355	0.281	1
Rassf5	5.28723560283419e-05	0.18956675648466	0.488	0.424	1
H2afz	5.42329859295674e-05	-0.190338721978857	0.887	0.913	1
Sdf4	5.53351636303944e-05	-0.241657615949412	0.787	0.834	1
Kmt2a	5.69442262228361e-05	0.178956867288794	0.585	0.529	1
Gbp9	5.89941559346825e-05	0.207246543204505	0.331	0.265	1
Gimap9	6.58539959350731e-05	0.239692453568024	0.436	0.377	1
Klrb1b	6.66997809838243e-05	0.157457904434067	0.113	0.067	1
Lmna	7.12335434007119e-05	-0.240938834557213	0.141	0.197	1
Clk1	7.21411453440281e-05	0.200036511303424	0.735	0.71	1
Lax1	7.26885726258315e-05	0.170493031064661	0.258	0.197	1
Slfn8	8.05450462103357e-05	0.20301611428109	0.288	0.224	1
Bcl2a1b	8.25361649049064e-05	-0.177486831408353	0.733	0.794	1
Serpinb9b	8.35601208174332e-05	-0.301258289482342	0.028	0.06	1
Stmn1	8.9035405405895e-05	-0.212774601234342	0.403	0.486	1
Ube2c	9.02811717521702e-05	-0.194808523774947	0.215	0.283	1
Trim12a	9.4183564818227e-05	0.189366426211816	0.368	0.306	1
Ubr4	9.57295446800263e-05	0.17637733812976	0.365	0.302	1
Fbxl12	0.000102510621551649	0.18453923211709	0.257	0.196	1
Gm156	0.000116874683521491	-0.399654766618584	0.128	0.183	1
Gzme	0.000117270732930162	-0.614896640887346	0.055	0.094	1
Csf1	0.000122821716799897	0.252370687491728	0.262	0.204	1
Ifi35	0.0001240899861407	0.214146224655218	0.516	0.462	1
Pglyrp1	0.000125652942774522	-0.172006760746555	0.526	0.609	1
Parp14	0.000135243401012857	0.208261918614935	0.491	0.429	1
Ifi214	0.000143253229837242	0.221098921327905	0.372	0.312	1
Rbm25	0.000163930520102524	0.159570780499787	0.673	0.623	1
Havcr2	0.000170847499960026	-0.155215776826949	0.455	0.532	1
Itgav	0.000172298911409712	0.20634330006547	0.633	0.589	1
Hmgb1	0.000181267795368841	-0.167729801151656	0.942	0.942	1
Mdfic	0.000184308935515103	0.19081895771801	0.468	0.41	1
Ccnd3	0.000185389271131724	0.16700773759637	0.532	0.484	1
Hcst	0.000229719254140035	0.164492559613949	0.957	0.962	1
Rab27a	0.000258344820657917	0.154595883702362	0.353	0.297	1
Zfp644	0.000263910410095316	0.18250052548542	0.438	0.387	1
Cwc25	0.000292232524724238	-0.159900612275476	0.303	0.367	1
Psmb10	0.000292493115770701	0.155451113781779	0.675	0.633	1
Ifih1	0.000297753525007375	0.185494321879372	0.178	0.129	1
Psma4	0.00033923594971618	-0.157792597657504	0.653	0.716	1
Nrn1	0.00035151694698076	-0.171066000054338	0.075	0.116	1
Stat2	0.000375352466110959	0.154567561235958	0.2	0.149	1
Ifit1bl1	0.000377872071868361	0.161019454746739	0.114	0.073	1
Snhg12	0.000387052731653643	0.214437694300118	0.42	0.375	1
Parp9	0.00045884966820423	0.156520817740348	0.327	0.268	1
Gadd45b	0.000517880551415959	-0.151752569284988	0.295	0.36	1
Irf2	0.000534834840680072	0.162923395222396	0.559	0.517	1
H2afx	0.000582683357040342	-0.199757982777302	0.325	0.391	1
Atf4	0.00060746623925769	0.164840438064587	0.619	0.587	1
Apobec3	0.00067885348153822	0.1603761493963	0.615	0.579	1
AU020206	0.000757242781968212	0.17001589935661	0.488	0.446	1
Adam19	0.000794306914092522	0.180466347741534	0.376	0.322	1
Tra2b	0.000839184089943752	0.166687677494861	0.795	0.784	1
Prex1	0.000845667124773287	0.163287152892437	0.529	0.49	1
Padi2	0.000865579329591991	0.163228339788609	0.505	0.459	1
Trim12c	0.00089778677444985	0.163670499283872	0.372	0.316	1
Tra2a	0.000975819112128193	0.170740988943243	0.658	0.626	1
Chd3	0.0010543911900273	0.154072697779142	0.332	0.278	1
Cebpb	0.00106604589457241	0.188776015946463	0.773	0.764	1
Tox	0.00118763867598478	0.203233947411126	0.409	0.355	1
Cd226	0.00121106027177815	0.204241189125858	0.43	0.385	1
Ifi47	0.00134507845298916	0.175526951758225	0.484	0.441	1
Cxcl10	0.00134871641923423	0.386128680532326	0.247	0.199	1
Cdk6	0.00145905983891278	0.17087540473311	0.59	0.547	1
Snhg8	0.00156785191758075	0.178220464584834	0.654	0.623	1
Usp25	0.0016789903544968	0.194837940241006	0.482	0.449	1
Hspd1	0.00169857558460499	-0.174739622973498	0.603	0.651	1
Rel	0.0017081007192164	-0.211917378352897	0.38	0.435	1
Tuba1b	0.00173281081453699	-0.238083539093061	0.528	0.576	1
Slfn5	0.0022009373184675	0.207694629226478	0.166	0.124	1
Cirbp	0.00226294643774476	0.17114064491463	0.538	0.501	1
Nr4a2	0.00237560340177714	0.199115997432318	0.806	0.795	1
Pttg1	0.00243049132633855	0.163395656407042	0.511	0.462	1
Dgkh	0.00247383000029125	0.175000861783222	0.327	0.287	1
Lgals9	0.00305309728505694	0.154156138647484	0.384	0.341	1
Tuba1c	0.00315341861174462	-0.157441520089918	0.371	0.423	1
Pnisr	0.0032902585050316	0.150853238350908	0.454	0.413	1
Itpkb	0.00340091608741727	0.165457896291786	0.533	0.491	1
Ccl1	0.00341695789599007	-0.474841992843619	0.038	0.063	1
Rpl9-ps6	0.00425527340586692	0.161758228600035	0.614	0.609	1
Fcer1g	0.00465603764112804	0.296165607885976	0.556	0.533	1
Tyrobp	0.0052016518110117	0.185121818430607	0.38	0.336	1
Hist1h2ae	0.00587698277917552	-0.196434677874935	0.223	0.266	1
Pclaf	0.00639283751409513	-0.188226672039638	0.286	0.34	1
Gm8369	0.00660329377213297	0.178207158234662	0.595	0.568	1
Spp1	0.00676423284980879	-0.52324574865908	0.335	0.378	1
Eif2ak2	0.00678880951286123	0.178763178654127	0.332	0.295	1
Celf2	0.00713974265153986	0.152305992242872	0.732	0.728	1
Gpr65	0.00972819775701304	0.154046467161246	0.505	0.473	1
Nmi	0.0103094279569259	0.184297325394569	0.465	0.437	1
Rinl	0.0116278759914924	0.17670911074338	0.581	0.566	1
Gm26532	0.0123738992628686	0.17821231094693	0.265	0.229	1
Ms4a4c	0.0181028032880669	0.188153325111288	0.363	0.33	1
Ccr7	0.0186044382459599	-0.200803169514602	0.089	0.116	1
Cst3	0.0240581955614738	0.159456217006522	0.836	0.843	1
Trbc1	0.0269601324946249	0.486698675391013	0.6	0.649	1
Txk	0.0307362683102933	0.159309426214984	0.417	0.393	1
Naa20	0.0359966965048615	0.157214445386016	0.505	0.492	1
Serpine2	0.0420680437781784	-0.160889070452172	0.137	0.165	1
Cxcr4	0.0441940333386911	0.174882597374275	0.285	0.263	1
Hist1h1b	0.0477095462209	-0.345689166684677	0.312	0.342	1
Resf1	0.0644850084048885	0.160699365397947	0.49	0.468	1
Gzmd	0.0797844398923172	-0.629367215347663	0.071	0.089	1
Hist2h2ac	0.0861568281224946	-0.182059087323901	0.284	0.304	1
Hist1h2bc	0.139124304406592	-0.190180865013486	0.141	0.16	1
Gzmc	0.218336496577577	0.442402113230111	0.222	0.203	1
Hist1h4d	0.236658572677725	-0.221061436342711	0.541	0.548	1
Cd74	0.414368354872121	-0.208628090405736	0.758	0.788	1
S100a9	0.473947271569306	-0.282028575214159	0.009	0.012	1
Hspa1a	0.495894890509111	-0.166674533635919	0.08	0.087	1
Gzmf	0.674567506703118	0.207931322861192	0.214	0.212	1
S100a8	0.744989517816563	-0.201266264729417	0.013	0.011	1

## Sheet: NK-DEGs
DEG / CTLvsTBI							DEG / CTLvsABT							DEG / ABTvsTBI
	p_val	avg_log2FC	pct.1	pct.2	p_val_adj			p_val	avg_log2FC	pct.1	pct.2	p_val_adj			p_val	avg_log2FC	pct.1	pct.2	p_val_adj
Rplp0	1.90E-10	-0.199415442	1	0.997	4.18E-06		Fbxo32	5.42E-14	0.622078426	0.379	0.153	1.19E-09		Fbxo32	1.95E-06	-0.496848512	0.153	0.298	0.042893185
Jaml	2.26E-10	0.567127934	0.479	0.286	4.98E-06		Ctla2a	4.00E-11	-0.383486525	0.958	0.968	8.82E-07		Selenow	1.96E-05	-0.328286881	0.769	0.827	0.431402292
Trbc2	4.76E-10	0.515182787	0.559	0.347	1.05E-05		Gm49980	2.85E-08	0.218696836	0.168	0.043	0.000627413		Wdfy1	7.78E-05	-0.246241576	0.288	0.441	1
Cd226	1.14E-09	0.479716257	0.292	0.122	2.51E-05		Ltb	4.22E-08	0.559345105	0.517	0.36	0.000929861		Tagln2	0.000198653	-0.272259706	0.836	0.9	1
Btg1	3.04E-09	0.27293139	0.99	0.985	6.71E-05		Rps15	4.63E-08	-0.178715151	0.997	0.997	0.001021039		Cysltr2	0.000381934	0.234818811	0.219	0.119	1
Rps28	6.80E-09	-0.221654254	0.997	0.997	0.000149829		Gm43305	5.32E-07	0.252876408	0.119	0.026	0.011713227		Crem	0.000383413	-0.269438855	0.622	0.723	1
Mndal	7.81E-09	0.479082404	0.785	0.669	0.000172025		Nudt4	2.15E-06	-0.308619742	0.538	0.68	0.04742902		Atp5e	0.000724773	-0.16519036	0.98	0.985	1
Rpl41	1.02E-08	-0.218213879	1	1	0.000223684		Klra3	3.49E-06	-0.544661001	0.19	0.32	0.076797978		Psma5	0.000927043	-0.225402203	0.611	0.717	1
Ctla2a	1.05E-08	-0.344261691	0.958	0.973	0.000230375		Cd226	3.66E-06	0.386282554	0.292	0.164	0.080694156		Ccng2	0.000944545	0.225017501	0.265	0.161	1
Nudt4	1.15E-08	-0.483101023	0.538	0.696	0.000252474		Ms4a4b	3.83E-06	0.251465818	0.96	0.931	0.084473989		Clcn3	0.001157476	0.297213043	0.424	0.31	1
Xcl1	1.76E-08	0.664686298	0.872	0.805	0.000388031		Rps2	4.10E-06	-0.1611808	0.998	0.997	0.090375107		Lgals3	0.001173541	0.43377198	0.677	0.596	1
Tnfsf10	1.86E-08	0.414295129	0.429	0.255	0.000410493		Pde4d	6.42E-06	-0.207607875	0.154	0.274	0.141516814		Fam3c	0.001342301	0.213951063	0.256	0.164	1
Crem	4.05E-08	-0.378339958	0.585	0.723	0.00089128		Xcl1	8.18E-06	0.260163238	0.872	0.818	0.180257183		Hes1	0.001354371	-0.260618866	0.115	0.207	1
Rps27	6.18E-08	-0.205120637	0.998	0.997	0.001361512		Ncr1	9.08E-06	0.31413099	0.777	0.723	0.200025281		Plod2	0.001542581	-0.17325546	0.098	0.179	1
Ncr1	1.03E-07	0.412938292	0.777	0.696	0.002258617		Sult2b1	9.93E-06	-0.274270393	0.221	0.352	0.218850312		Lmna	0.002212571	-0.213728789	0.311	0.419	1
Pdcd4	1.21E-07	0.399707202	0.86	0.79	0.002660117		Rpl12	1.17E-05	-0.156686718	0.997	1	0.257484303		Ndufa3	0.002429499	-0.23591797	0.752	0.796	1
Ctsw	1.55E-07	0.316412718	0.972	0.964	0.003406277		Tcrg-C4	1.66E-05	0.220706744	0.121	0.037	0.364910693		Sfswap	0.002515511	0.154265724	0.236	0.143	1
Rps18	1.69E-07	-0.173774935	0.997	0.997	0.003717916		Pdcd4	1.93E-05	0.319791943	0.86	0.795	0.424202117		Prpf18	0.002697116	-0.182599192	0.138	0.225	1
S100a6	1.90E-07	-0.418831597	0.874	0.942	0.004182319		Ftl1	3.70E-05	-0.268026534	0.922	0.96	0.815475788		Nr3c1	0.002749747	-0.245348685	0.254	0.356	1
Rack1	2.29E-07	-0.161464118	0.995	0.997	0.005044226		Ctsw	3.83E-05	0.22654504	0.972	0.945	0.844011538		Smg7	0.002867543	-0.199676171	0.193	0.292	1
Rps4x	2.49E-07	-0.153422248	1	1	0.005493319		Gpr34	4.99E-05	0.228107715	0.209	0.11	1		Ifng	0.003042328	0.337874269	0.349	0.249	1
Rps29	3.71E-07	-0.199627098	1	1	0.008182389		Bcl2a1b	6.94E-05	0.384242439	0.446	0.334	1		Slc30a5	0.003110286	0.15307007	0.161	0.088	1
Ftl1	3.93E-07	-0.323106499	0.922	0.967	0.008664053		Arl5a	7.01E-05	-0.169902061	0.189	0.305	1		Esyt2	0.003144877	-0.257504637	0.271	0.362	1
Rpl39	4.01E-07	-0.161994092	1	1	0.008830829		Ly6c2	9.36E-05	1.157955363	0.405	0.303	1		2900097C17Rik	0.003174256	0.169009146	0.389	0.286	1
Plod2	4.84E-07	-0.218156884	0.071	0.179	0.010665716		Stk17b	0.000113707	0.297222685	0.815	0.775	1		Fosl2	0.003246157	-0.20300184	0.671	0.745	1
Rps5	5.48E-07	-0.150253945	0.998	0.994	0.012063411		Slc16a10	0.000116689	-0.168153029	0.107	0.196	1		Gtpbp1	0.003308221	-0.186840108	0.159	0.249	1
Pde4d	7.75E-07	-0.283712376	0.154	0.283	0.017075456		Mndal	0.00011695	0.290170377	0.785	0.723	1		Sell	0.003470364	-0.271983485	0.539	0.62	1
Gm43305	7.89E-07	0.229581085	0.119	0.024	0.017374002		Id2	0.000121267	0.368339197	0.903	0.87	1		Ly6c2	0.003633644	-0.835641708	0.303	0.383	1
Rnf213	1.48E-06	0.445833211	0.559	0.419	0.032704224		Cox17	0.000129422	0.229346933	0.875	0.818	1		Litaf	0.003666134	-0.19279765	0.801	0.83	1
Rps2	2.11E-06	-0.171766899	0.998	1	0.04639605		Slamf7	0.000162172	0.313466644	0.493	0.392	1		B4galt5	0.003877649	0.190168634	0.421	0.322	1
Ltb	2.20E-06	0.493248224	0.517	0.389	0.04844916		Cyba	0.000181759	0.179566108	0.95	0.963	1		Atp5f1	0.004216387	0.203726387	0.879	0.83	1
Atp5f1	2.32E-06	0.265678713	0.9	0.83	0.051191815		Sigirr	0.000194145	0.202421061	0.247	0.15	1		Cad	0.004217831	0.192227708	0.21	0.134	1
Bcl2l11	2.91E-06	-0.221427647	0.777	0.9	0.064016763		Ifi203	0.000208072	0.313824589	0.713	0.614	1		Gnl3	0.004228273	0.207902169	0.424	0.328	1
Serpina3g	3.22E-06	0.414766803	0.644	0.532	0.070932814		Klrb1f	0.000212986	0.275040296	0.531	0.441	1		Specc1l	0.004703048	-0.167145013	0.118	0.195	1
Lgals3bp	3.50E-06	0.306126181	0.804	0.733	0.0770857		Isg15	0.00029517	0.516779406	0.422	0.314	1		Csnk1a1	0.005047299	0.199594552	0.781	0.739	1
AU020206	3.65E-06	0.332571834	0.576	0.422	0.080492176		Ier2	0.000303011	0.26999815	0.808	0.726	1		Rnf213	0.005125582	0.242412963	0.516	0.419	1
Maff	4.28E-06	0.33296225	0.5	0.365	0.094273353		Junb	0.000329175	0.274352281	0.988	0.977	1		Nmt2	0.005396206	-0.15098643	0.133	0.213	1
Stk17b	4.33E-06	0.347030946	0.815	0.751	0.095475926		Trbc2	0.00033879	0.303022357	0.559	0.444	1		S100a10	0.006134241	-0.214942691	0.965	0.994	1
Zfp36l2	4.71E-06	0.274563579	0.971	0.967	0.103804398		Pon2	0.000369276	-0.191676372	0.249	0.357	1		Tax1bp1	0.00658793	-0.200002773	0.798	0.848	1
Junb	6.74E-06	0.271497616	0.988	0.97	0.14845967		Bst2	0.000484693	0.308973334	0.749	0.695	1		Itpkb	0.006691102	0.163372965	0.501	0.389	1
Ms4a6b	6.79E-06	0.41399085	0.604	0.471	0.149505266		Cited4	0.000522653	0.241206772	0.26	0.167	1		Jaml	0.006789829	0.320350595	0.372	0.286	1
Id2	9.33E-06	0.365891884	0.903	0.851	0.205516124		Ahcyl2	0.000526332	0.185632936	0.168	0.089	1		Klrd1	0.00700891	0.176597405	0.977	0.957	1
Rpl38	9.33E-06	-0.184859182	0.997	1	0.205653485		Tnfsf10	0.000588872	0.259106567	0.429	0.326	1		Prdx5	0.007755996	0.163802285	0.807	0.736	1
Ifng	9.94E-06	0.293260301	0.389	0.249	0.218919539		Jaml	0.000600349	0.246777339	0.479	0.372	1		S100a13	0.008059398	-0.168259695	0.818	0.848	1
Bcl2a1b	1.29E-05	0.405189939	0.446	0.319	0.28411771		Ndufv2	0.000610746	0.223298647	0.571	0.496	1		Arpp19	0.008112013	0.172901059	0.767	0.729	1
Klrk1	1.35E-05	0.269105187	0.938	0.894	0.298254761		Plac8	0.00066173	-0.269345532	0.796	0.853	1		Ndufa10	0.008305576	0.212990387	0.507	0.416	1
Ifi44	1.38E-05	0.529661006	0.341	0.216	0.304463942		Cd244a	0.000740545	0.248785606	0.502	0.409	1		Gmfb	0.008349632	0.207142798	0.458	0.371	1
Isg20	2.09E-05	0.529616595	0.552	0.45	0.460960529		Coq2	0.000788744	0.168598399	0.263	0.176	1		Trbc2	0.00845869	0.21216043	0.444	0.347	1
Rab27b	2.89E-05	-0.276217185	0.099	0.195	0.63698517		Fam102a	0.000812139	0.242132868	0.388	0.285	1		Hmgn1	0.008525835	-0.17900586	0.329	0.432	1
Purb	3.07E-05	0.350486449	0.535	0.416	0.67608709		Psenen	0.000819834	0.181350344	0.749	0.669	1		Arl5a	0.008842529	0.165608796	0.305	0.219	1
Dusp2	3.43E-05	0.323518974	0.953	0.927	0.755825515		Tapbp	0.000881325	0.222969961	0.737	0.64	1		Lrrfip1	0.00911155	-0.170059543	0.663	0.729	1
Rpl12	3.60E-05	-0.155250427	0.997	0.991	0.79217459		Ptk2b	0.000889125	0.203552219	0.574	0.478	1		Pon2	0.009539197	0.188741112	0.357	0.271	1
B4galt1	3.95E-05	-0.293718959	0.415	0.544	0.86945374		H2-T23	0.001068012	0.231358961	0.882	0.862	1		Mrpl18	0.009550154	-0.184505903	0.421	0.492	1
Rassf5	4.64E-05	0.244594914	0.443	0.31	1		Rgs2	0.00107214	0.215091782	0.843	0.79	1		Stx4a	0.009581074	0.155522826	0.337	0.243	1
Evl	4.92E-05	0.259699546	0.708	0.574	1		Tob2	0.001086632	0.20050243	0.327	0.233	1		Rhoq	0.010417988	-0.225974865	0.291	0.377	1
Ifi203	5.08E-05	0.420945167	0.713	0.617	1		Tiparp	0.001212254	-0.227596607	0.45	0.553	1		Itga1	0.011417862	0.242261932	0.412	0.34	1
Cysltr2	5.97E-05	0.236793756	0.225	0.119	1		Tmem37	0.001233159	-0.254103192	0.194	0.282	1		Ube2n	0.01166683	-0.187150043	0.429	0.517	1
Itm2c	7.06E-05	0.260868605	0.49	0.362	1		Ifi206	0.001244022	0.204175086	0.317	0.216	1		Lzic	0.012511302	0.167171767	0.207	0.143	1
Nedd9	8.22E-05	0.306990307	0.452	0.34	1		B4galt1	0.001253179	-0.244044074	0.415	0.516	1		Sri	0.012876246	-0.164693574	0.778	0.83	1
Ifitm3	8.68E-05	0.255176873	0.644	0.517	1		Mrpl58	0.001276949	0.197970967	0.441	0.329	1		Lgals3bp	0.013139433	0.159773415	0.804	0.733	1
Plac8	8.80E-05	-0.420801406	0.796	0.827	1		Eno1	0.001288152	-0.165698547	0.528	0.631	1		Cant1	0.013463456	0.247447616	0.499	0.438	1
Zfp36l1	9.09E-05	0.32383387	0.567	0.45	1		Mob3a	0.001385761	0.200063597	0.313	0.225	1		Psenen	0.013724215	-0.152584304	0.669	0.745	1
Tcrg-C4	9.42E-05	0.225742584	0.121	0.043	1		Ifitm3	0.001434288	0.502074133	0.644	0.573	1		Zfp91	0.013822441	0.164824266	0.524	0.444	1
Ifngr1	9.75E-05	-0.258258493	0.957	0.985	1		Epb41	0.001453711	-0.172914636	0.381	0.493	1		Tceal9	0.013980318	-0.159435186	0.329	0.41	1
S100a10	0.000100363	-0.222479428	0.953	0.994	1		Plaa	0.001475268	0.183926582	0.194	0.118	1		Ifitm1	0.014122019	0.180983625	0.17	0.106	1
Cd244a	0.000103994	0.287108601	0.502	0.392	1		Tespa1	0.00148034	0.195424307	0.294	0.202	1		Ppm1j	0.014564217	0.156106958	0.233	0.161	1
Ms4a4b	0.000143879	0.209819177	0.96	0.979	1		Rad54l2	0.001525376	0.161806097	0.275	0.187	1		Tbc1d1	0.015110703	0.176977446	0.254	0.182	1
Hes1	0.000151805	-0.199166807	0.112	0.207	1		Sp110	0.001561849	0.238643678	0.625	0.559	1		Hist1h2bc	0.016043933	-0.223255293	0.182	0.255	1
Lmna	0.000161215	-0.26547007	0.299	0.419	1		Tent5a	0.001624992	0.22966762	0.27	0.184	1		Dgkd	0.016311589	0.173542367	0.294	0.213	1
Cmtm7	0.000164547	-0.262229228	0.32	0.432	1		Rbpj	0.001692465	0.294886749	0.647	0.599	1		Lcmt1	0.016445484	0.157790695	0.248	0.173	1
Gm49980	0.000168698	0.205318811	0.168	0.082	1		Ms4a6b	0.001765215	0.265849428	0.604	0.507	1		Furin	0.016936433	0.158585224	0.28	0.198	1
Snrpg	0.00018508	-0.179715346	0.946	0.957	1		Tent5c	0.001835258	0.190172129	0.171	0.098	1		Hilpda	0.016971713	-0.243329986	0.654	0.72	1
Gbp6	0.000225274	0.173272878	0.209	0.112	1		Pnrc1	0.001836348	-0.186768292	0.917	0.951	1		Slc30a9	0.017084214	-0.150638248	0.21	0.286	1
Slc16a10	0.000258556	-0.161175502	0.107	0.191	1		Nudt21	0.001913143	-0.243532253	0.467	0.539	1		Zc3hav1	0.017215125	0.181926948	0.666	0.593	1
Rpl35	0.000271575	-0.205366097	0.96	0.97	1		Med30	0.002103108	0.176071136	0.358	0.265	1		Eloa	0.018352921	-0.160690223	0.199	0.277	1
Per1	0.000285748	0.206098196	0.311	0.198	1		Tmem176a	0.00212609	0.22187888	0.121	0.061	1		Hnrnpa0	0.018382043	0.164002918	0.818	0.787	1
Tmem176b	0.000306972	0.289112206	0.157	0.076	1		Cyb5r4	0.00234346	-0.174703602	0.215	0.303	1		Nufip2	0.0191179	0.183718584	0.357	0.28	1
Magohb	0.000323304	0.234106669	0.493	0.392	1		AU020206	0.002425024	0.265521131	0.576	0.501	1		Ndufa9	0.019262614	0.1963493	0.406	0.334	1
Ier2	0.00033154	0.33905973	0.808	0.748	1		Xrn1	0.002488834	0.229157127	0.304	0.228	1		Cyfip2	0.019547661	0.167465789	0.504	0.416	1
Klk8	0.000337085	0.151887262	0.111	0.043	1		Ncoa7	0.002509811	0.150724446	0.159	0.092	1		Nubp1	0.020560706	0.191968335	0.409	0.347	1
B4galt5	0.000390427	0.246215101	0.426	0.322	1		AW112010	0.002711646	0.172358239	0.997	1	1		Itsn2	0.020728427	-0.193566288	0.268	0.34	1
Tax1bp1	0.000405822	-0.226764168	0.766	0.848	1		Stat4	0.002738636	0.164675562	0.696	0.611	1		Strn3	0.020840213	0.18430316	0.231	0.164	1
Tsc22d3	0.000417531	0.223484055	0.637	0.508	1		Dusp2	0.002955889	0.24274914	0.953	0.919	1		Stk11	0.020922451	0.186186879	0.305	0.24	1
Rab37	0.000424086	0.20620069	0.313	0.207	1		Gstm1	0.002966297	-0.151703424	0.215	0.297	1		S100a6	0.021142727	-0.218957798	0.905	0.942	1
Irf2	0.000432966	0.214925711	0.529	0.419	1		Lsm8	0.003064689	-0.204218204	0.407	0.51	1		Vps4b	0.021416659	-0.185079372	0.366	0.435	1
Gpr65	0.00046367	0.20390965	0.351	0.237	1		Pdcd1	0.003144211	0.266755445	0.087	0.037	1		Idh3g	0.021497131	-0.162192799	0.366	0.444	1
Selenow	0.000507026	-0.227769404	0.782	0.827	1		Polr2k	0.003187147	0.208502796	0.602	0.522	1		Kctd12	0.022539552	-0.167750371	0.288	0.362	1
Nck1	0.000509053	-0.214439874	0.279	0.383	1		Ptpn1	0.00340054	0.163733511	0.571	0.493	1		Vbp1	0.022687552	-0.182402078	0.294	0.371	1
Ifi206	0.000515224	0.206424173	0.317	0.213	1		Gcsh	0.003401327	-0.159452549	0.227	0.311	1		Kmt2b	0.022825724	-0.15980361	0.124	0.185	1
Igtp	0.000542809	0.265870533	0.32	0.222	1		Ifi44	0.003537435	0.324761636	0.341	0.259	1		Tomm70a	0.023630577	0.152153387	0.349	0.274	1
Dusp1	0.000545365	0.355294659	0.708	0.623	1		Sema4a	0.004003489	0.19015765	0.469	0.386	1		Scaf11	0.023738697	0.174434614	0.588	0.495	1
Sema4c	0.000591885	0.281056352	0.351	0.258	1		Pik3cd	0.004020506	0.183986177	0.413	0.329	1		Ing1	0.024132064	0.154382624	0.256	0.185	1
Ifit1	0.000591959	0.270215296	0.154	0.076	1		Serpina3g	0.0041866	0.269906702	0.644	0.588	1		Srebf2	0.024276804	-0.159941602	0.205	0.274	1
Igflr1	0.000611655	0.346693804	0.481	0.389	1		Nmi	0.004234152	0.180331755	0.453	0.363	1		Mrpl11	0.024614161	-0.150547148	0.291	0.368	1
Gpr155	0.000614146	0.166896383	0.251	0.155	1		Apobec3	0.004497004	0.167899584	0.631	0.562	1		Sirt2	0.026267939	0.1872653	0.308	0.243	1
Cxcr6	0.000630432	0.229990483	0.107	0.043	1		Cst3	0.004596358	0.378649644	0.848	0.795	1		Mrps28	0.027019827	0.16917078	0.308	0.243	1
Timp2	0.000640315	0.165603843	0.277	0.173	1		Rsl24d1	0.00461497	-0.190343074	0.32	0.415	1		Zfp36l1	0.027536276	0.226847072	0.519	0.45	1
Itga1	0.000697376	0.247907252	0.438	0.34	1		Srsf9	0.004722165	0.167250829	0.497	0.424	1		Tnfsf10	0.030165576	0.155188562	0.326	0.255	1
Rab8b	0.000702756	-0.242367973	0.602	0.672	1		Aebp2	0.0047599	0.15073247	0.412	0.314	1		Atp5g3	0.030581244	0.157366405	0.836	0.799	1
Padi2	0.00070736	0.258053064	0.625	0.535	1		Psma5	0.004823024	0.166155951	0.697	0.611	1		Klrk1	0.030790765	0.197220813	0.908	0.894	1
Tapbp	0.000737883	0.232327085	0.737	0.672	1		Mrps14	0.004850686	0.174401474	0.687	0.634	1		Nans	0.031842218	0.188862854	0.386	0.331	1
Rbpj	0.000750028	0.324936555	0.647	0.565	1		Smim15	0.004941976	0.184147655	0.298	0.225	1		Rbbp6	0.032022873	0.151854659	0.47	0.383	1
Usp7	0.000795433	0.182342809	0.285	0.185	1		Ube2b	0.005143582	-0.163784648	0.69	0.775	1		Sdhb	0.032296372	0.170610627	0.539	0.48	1
C1galt1	0.000816266	0.216601019	0.258	0.167	1		Igtp	0.005246208	0.220795937	0.32	0.245	1		Cirbp	0.032918867	0.184245491	0.556	0.514	1
Limd2	0.000824946	0.232073679	0.619	0.532	1		Rpgrip1	0.005271929	-0.165874144	0.147	0.213	1		Nedd9	0.033023597	0.173281625	0.403	0.34	1
Gpr34	0.000828266	0.197446073	0.209	0.125	1		Usp8	0.005356282	0.155399452	0.247	0.173	1		Zbtb20	0.033063803	0.177289572	0.36	0.292	1
Apobec3	0.000862277	0.226879351	0.631	0.556	1		Sf3b6	0.005608691	0.193383669	0.753	0.706	1		Srrt	0.033202676	0.157793934	0.294	0.234	1
Tcf4	0.001116807	-0.194732283	0.304	0.401	1		Cd48	0.005647288	0.253679159	0.588	0.522	1		Mif	0.033619067	-0.168606377	0.87	0.869	1
Ldlrad4	0.001133438	0.193302834	0.471	0.362	1		Fosl2	0.005651059	0.166320071	0.747	0.671	1		Spty2d1	0.034886568	0.179622396	0.464	0.392	1
Cyfip1	0.001136778	0.150658046	0.223	0.134	1		Isg20	0.005838284	0.34013779	0.552	0.487	1		H2-T22	0.034894544	0.165296371	0.706	0.644	1
Kmt2a	0.001188688	0.206192795	0.522	0.429	1		Amd1	0.005897547	-0.172608799	0.189	0.262	1		Numa1	0.035609894	0.180785607	0.392	0.319	1
Foxj3	0.001210153	-0.191888902	0.09	0.161	1		Ninj1	0.005927618	-0.223856083	0.254	0.334	1		Emc7	0.035990151	-0.177697848	0.461	0.514	1
Slamf7	0.001231233	0.274117702	0.493	0.41	1		Ier5l	0.006025729	0.279351513	0.576	0.53	1		Atm	0.036258023	-0.175400714	0.133	0.188	1
Asxl2	0.00123358	0.190615046	0.282	0.188	1		Prrc2c	0.006260276	0.155061961	0.817	0.798	1		Bcas2	0.036415836	0.159772722	0.55	0.489	1
Cish	0.001267825	0.264999585	0.49	0.389	1		Rptor	0.006452933	-0.175464457	0.156	0.225	1		Gimap9	0.03655346	0.175914651	0.455	0.386	1
2900026A02Rik	0.001289977	0.207178461	0.265	0.176	1		S100a6	0.006549073	-0.199873799	0.874	0.905	1		Ttc14	0.037418189	-0.168490958	0.395	0.462	1
Usp34	0.001319212	0.187187349	0.443	0.34	1		Ncbp2	0.006966133	0.150474982	0.28	0.205	1		Cyth4	0.038183937	-0.204430072	0.533	0.581	1
Ndufa9	0.001329528	0.199908789	0.431	0.334	1		Tmem176b	0.007075592	0.262885139	0.157	0.098	1		Vdac1	0.038402932	0.152913546	0.522	0.456	1
Klrd1	0.001437286	0.189039234	0.962	0.957	1		Ramp1	0.007111888	0.208664986	0.296	0.225	1		Twf1	0.039021853	0.150237059	0.196	0.137	1
Myb	0.001442842	-0.22593496	0.223	0.316	1		Herc6	0.00721736	0.169373285	0.318	0.236	1		Anp32e	0.039461224	-0.158886853	0.403	0.477	1
Tfrc	0.001444557	0.20988928	0.325	0.234	1		Parp9	0.007232328	0.175631186	0.273	0.199	1		Evl	0.039464991	0.151849716	0.646	0.574	1
Dhrs3	0.001670348	-0.197005725	0.208	0.304	1		Usp18	0.007319092	0.192115869	0.349	0.265	1		Ndufb10	0.039612369	-0.159451536	0.741	0.796	1
Socs1	0.001694401	0.244830331	0.393	0.304	1		Maff	0.007333201	0.229545407	0.5	0.429	1		Srrm1	0.040182926	0.152542936	0.663	0.587	1
Ndufa4	0.001704599	0.18756378	0.888	0.881	1		Klrb1a	0.008044467	0.327999779	0.445	0.38	1		Serpinb6b	0.04100669	0.151496567	0.859	0.827	1
Uqcrb	0.00183664	0.209309246	0.834	0.836	1		Adcy7	0.008118687	0.152925639	0.265	0.193	1		Purb	0.043277341	0.155335724	0.484	0.416	1
Tox	0.001878336	0.181507036	0.171	0.1	1		Brd7	0.008223558	0.192448054	0.275	0.21	1		Nfkbia	0.048205137	0.276918199	0.709	0.657	1
Fam172a	0.001999496	0.164784705	0.249	0.167	1		Gpr65	0.008633875	0.204029138	0.351	0.277	1		C1qa	0.050272071	-0.244308852	0.294	0.356	1
Syne2	0.002021197	-0.174184399	0.109	0.179	1		Myo1f	0.008649332	0.204864445	0.374	0.311	1		Max	0.050601974	0.209861418	0.435	0.386	1
Tbx21	0.002057073	0.227422483	0.412	0.322	1		Ddx46	0.008847682	0.176480161	0.458	0.389	1		Lpp	0.050707264	0.209912981	0.378	0.325	1
Hvcn1	0.002073224	0.256890116	0.27	0.185	1		Hvcn1	0.008957581	0.184462653	0.27	0.193	1		Nucb1	0.052173046	-0.172954857	0.556	0.599	1
Gcsh	0.002076715	-0.20340223	0.227	0.319	1		Napsa	0.009166137	0.169516239	0.543	0.484	1		Snx5	0.053039539	0.153608638	0.617	0.556	1
Napsa	0.002088576	0.212179608	0.543	0.48	1		Edem1	0.009252329	-0.153376854	0.346	0.427	1		Pdlim2	0.054231427	0.152328656	0.256	0.204	1
Cox17	0.002105947	0.160370814	0.875	0.812	1		Ifit1	0.009255335	0.197078398	0.154	0.095	1		Mndal	0.054292571	0.188912026	0.723	0.669	1
Klri2	0.002109677	0.323105828	0.505	0.438	1		Glipr1	0.00935428	0.151406839	0.381	0.297	1		Vmp1	0.055469047	0.151360076	0.38	0.313	1
Isg15	0.002113572	0.357158593	0.422	0.325	1		Bri3	0.009497834	-0.166541926	0.576	0.654	1		Nktr	0.055856795	0.154019592	0.689	0.632	1
Scn1b	0.002116919	0.203851332	0.159	0.091	1		Ssu72	0.010172952	0.164608419	0.571	0.493	1		Smc3	0.056230704	-0.15317075	0.34	0.401	1
Eno1	0.002164431	-0.212773316	0.528	0.62	1		Chmp2a	0.010416303	0.165263338	0.702	0.637	1		Gm15472	0.057111654	0.227976931	0.216	0.17	1
Zfp36	0.002270486	0.267817403	0.569	0.471	1		Padi2	0.010580012	0.156766352	0.625	0.542	1		Stub1	0.058202017	0.18618834	0.383	0.325	1
Hnrnpd	0.002275341	0.203975993	0.644	0.562	1		Gpr183	0.010827778	0.204794984	0.408	0.331	1		Dock10	0.058900699	-0.175887014	0.501	0.59	1
Ipcef1	0.0022878	0.228718673	0.275	0.195	1		Tox	0.011130423	0.156014413	0.171	0.115	1		Arl4c	0.05906657	-0.197428753	0.274	0.337	1
Glod4	0.002300228	0.167711824	0.367	0.274	1		Rab37	0.011394227	0.174220183	0.313	0.242	1		Il18r1	0.059619676	-0.233669459	0.256	0.316	1
Capg	0.002338589	0.275635483	0.709	0.663	1		Fus	0.01173001	0.165460153	0.794	0.758	1		Ttc3	0.061113822	0.153822568	0.274	0.213	1
Dicer1	0.002419776	0.155832302	0.215	0.134	1		Gmip	0.012510652	0.162517132	0.227	0.161	1		Orai1	0.062209024	-0.183229453	0.441	0.511	1
Mrps33	0.002442579	0.20355477	0.647	0.599	1		Sla	0.013345554	0.169338836	0.41	0.337	1		Sema4c	0.062997892	0.178806073	0.317	0.258	1
Prkd2	0.002528857	0.155246772	0.216	0.14	1		Kcnn4	0.01371674	-0.156093636	0.216	0.282	1		Tmod3	0.063071261	-0.16728178	0.548	0.605	1
Ndrg1	0.002554832	-0.226985137	0.249	0.334	1		Fundc2	0.013790281	-0.17190318	0.514	0.591	1		Smc4	0.064219277	-0.21398129	0.337	0.389	1
Casp4	0.002556987	0.161972211	0.265	0.173	1		Klri2	0.013917694	0.205024331	0.505	0.441	1		Ogt	0.065279419	-0.1527765	0.375	0.426	1
Lgals3	0.002619207	0.475549117	0.651	0.596	1		Gpr18	0.014271928	0.194211603	0.429	0.352	1		Emp3	0.068722347	-0.23640203	0.478	0.547	1
Tnfsf8	0.002728883	0.160248306	0.137	0.073	1		Cxcr6	0.014360779	0.165277397	0.107	0.061	1		Rab18	0.068940735	-0.156448264	0.36	0.429	1
Cdk5rap3	0.002929954	0.184300934	0.292	0.213	1		Ifngr1	0.014655506	-0.166686932	0.957	0.974	1		Itga2	0.072511199	0.190889591	0.153	0.106	1
Bst2	0.00301476	0.225930194	0.749	0.711	1		Cbx3	0.014947854	-0.19061881	0.569	0.625	1		Dhrs3	0.073170857	-0.15277291	0.242	0.304	1
Klra3	0.003130359	-0.435669747	0.19	0.264	1		Ikzf2	0.015234475	0.209380836	0.382	0.314	1		Dusp1	0.075685213	0.158700503	0.671	0.623	1
Tmem176a	0.003181019	0.224006943	0.121	0.061	1		Arhgef1	0.015352474	0.15637478	0.616	0.562	1		Cd69	0.086033958	0.191350416	0.657	0.593	1
Epc2	0.003403532	0.185517496	0.228	0.149	1		Gm20559	0.015372701	0.162497154	0.32	0.254	1		Gm10076	0.087861998	-0.193873114	0.625	0.672	1
Ccndbp1	0.003406632	0.167190084	0.294	0.213	1		Bfar	0.016071965	0.168886504	0.227	0.167	1		Os9	0.092211654	0.179265172	0.608	0.578	1
Cd69	0.003421881	0.379275912	0.673	0.593	1		Dennd4a	0.0160912	0.170507573	0.858	0.804	1		Calm3	0.092552922	-0.151775358	0.634	0.705	1
Prdx6	0.003467158	-0.18381168	0.926	0.948	1		Fkbp3	0.016103616	0.153833479	0.713	0.637	1		Nsd3	0.093304252	0.176150341	0.738	0.693	1
Skap2	0.003556529	0.16921946	0.227	0.146	1		Ly6a	0.016164619	0.233383399	0.602	0.542	1		Ranbp1	0.09529148	0.161722083	0.706	0.687	1
Zfp148	0.003587398	0.172824227	0.277	0.198	1		Tbx21	0.016721459	0.187087606	0.412	0.354	1		Srsf2	0.096049047	0.178501992	0.726	0.693	1
Cdipt	0.003657007	0.164093445	0.228	0.155	1		Ttc14	0.016797795	0.173438577	0.455	0.395	1		Rangap1	0.096639547	0.162984333	0.291	0.24	1
Wbp2	0.003688697	0.239765814	0.261	0.185	1		Smim11	0.016861251	0.171077247	0.493	0.424	1		Tnfrsf9	0.09748613	0.184390534	0.767	0.714	1
Psme2	0.003770099	0.171216564	0.851	0.839	1		Ldlrad4	0.017148813	0.229692789	0.471	0.409	1		Avl9	0.104017314	0.151750329	0.363	0.319	1
B930036N10Rik	0.003849422	0.198102518	0.308	0.216	1		Usp25	0.017597325	0.18444847	0.46	0.389	1		Pkn2	0.105182981	0.164785062	0.354	0.304	1
D430042O09Rik	0.003922968	0.208881764	0.202	0.131	1		Krt83	0.01964669	0.197852224	0.097	0.055	1		Cxcl10	0.107192805	0.227039895	0.305	0.246	1
Xist	0.003962764	0.183235757	0.924	0.878	1		Il2rg	0.020189414	0.168438067	0.836	0.81	1		Ehd1	0.108243168	0.15127395	0.429	0.392	1
Pdlim2	0.004253223	0.177824617	0.277	0.204	1		Gatm	0.020308379	0.197251241	0.138	0.089	1		Flna	0.112046139	-0.202546375	0.461	0.505	1
Sulf2	0.004331516	0.218763327	0.422	0.34	1		Anapc16	0.020524646	0.211983022	0.348	0.291	1		Serpinb9b	0.115000564	0.335003719	0.107	0.073	1
Rhoq	0.004515716	-0.205126902	0.287	0.377	1		Smyd3	0.020789953	0.156683741	0.355	0.3	1		Ripor2	0.117402843	-0.173333846	0.176	0.219	1
Lasp1	0.004515937	0.190415109	0.526	0.447	1		Xist	0.021841308	0.17325369	0.924	0.899	1		Zfp326	0.117575025	-0.183259837	0.182	0.228	1
Xaf1	0.004876368	0.248494383	0.429	0.35	1		Ptbp3	0.022577403	0.156806472	0.775	0.758	1		Mxd1	0.120149909	0.172236142	0.591	0.532	1
Gem	0.004950563	0.18277419	0.585	0.486	1		Iqsec1	0.022717427	0.15961351	0.192	0.138	1		Rars	0.133298467	-0.155259764	0.314	0.35	1
Ifi35	0.005330791	0.197322454	0.516	0.435	1		Calr	0.023266273	0.166787483	0.855	0.821	1		Ppp1r3b	0.133370041	-0.196933902	0.265	0.307	1
Ncapd3	0.005389422	0.152438312	0.178	0.112	1		Dpm2	0.023464263	0.159132601	0.284	0.228	1		Isg20	0.13971207	0.189478805	0.487	0.45	1
Cd27	0.005414859	-0.168454515	0.303	0.392	1		Fam107b	0.023952834	-0.223169572	0.772	0.818	1		Igflr1	0.141916907	0.193694323	0.435	0.389	1
Ola1	0.005494338	0.216252208	0.516	0.447	1		Atox1	0.024162677	0.188151711	0.765	0.752	1		Ifi44	0.157240742	0.204899369	0.259	0.216	1
Rgs2	0.005518024	0.220769702	0.843	0.802	1		Usp34	0.025489767	0.177116108	0.443	0.386	1		Dnajb1	0.162233906	-0.212241829	0.329	0.383	1
Psma6	0.005535671	0.184842629	0.533	0.465	1		Ifi27l2a	0.025492712	0.178520718	0.628	0.594	1		Btg2	0.164137536	0.164159265	0.893	0.857	1
Usp18	0.00566065	0.340799948	0.349	0.274	1		Gimap3	0.025894896	0.179508568	0.708	0.634	1		Ube2d1	0.170021472	0.154317334	0.268	0.228	1
Srsf5	0.005709625	0.168352521	0.886	0.881	1		Cd3g	0.026345703	0.211909424	0.17	0.115	1		Tsix	0.170666387	0.172772508	0.331	0.298	1
Shisa5	0.005971303	0.155024741	0.981	0.976	1		Klra5	0.026425791	0.210258856	0.088	0.049	1		Cd96	0.17876137	0.166833213	0.369	0.328	1
Gpr183	0.006033997	0.240837978	0.408	0.319	1		Rnf157	0.026710907	-0.159343449	0.318	0.383	1		Cd7	0.181016853	0.189487161	0.421	0.374	1
Ifit2	0.006154494	0.251476894	0.145	0.085	1		Tspyl1	0.027375847	-0.166906552	0.189	0.245	1		Pgk1	0.186387735	-0.159558832	0.703	0.702	1
Sult2b1	0.006185391	-0.207598733	0.221	0.301	1		Capg	0.028657478	0.185463609	0.709	0.68	1		Resf1	0.186617566	0.191580807	0.427	0.398	1
Pdcd1	0.00668086	0.226148974	0.087	0.04	1		Dpm1	0.029476623	-0.160824463	0.503	0.562	1		Rgs10	0.18878831	0.154480128	0.199	0.167	1
Map2k3	0.006772379	-0.195436201	0.308	0.38	1		Ctsd	0.029675748	0.203035172	0.893	0.885	1		Mapk6	0.193351939	-0.153380423	0.118	0.149	1
Ing1	0.006812915	0.185986902	0.263	0.185	1		Sh2b3	0.029756524	0.157121638	0.119	0.078	1		Mpp7	0.194544251	-0.192421827	0.28	0.319	1
Nktr	0.006828198	0.223152568	0.664	0.632	1		Ankrd44	0.029904156	0.170993795	0.538	0.467	1		Stat1	0.197800757	0.222437115	0.723	0.702	1
Tmem37	0.006905802	-0.191660217	0.194	0.271	1		Ccr5	0.030850166	0.207355728	0.533	0.493	1		Tmx4	0.198013148	-0.162448733	0.282	0.313	1
H13	0.007073465	0.171165252	0.481	0.407	1		Apbb1ip	0.031550604	0.169979193	0.457	0.398	1		Dph3	0.206469045	-0.174862484	0.516	0.55	1
Gm10076	0.00737255	-0.25964286	0.633	0.672	1		Srpk2	0.032068361	0.194285393	0.358	0.303	1		Gm26917	0.216027518	0.192069907	0.369	0.328	1
Hilpda	0.007482529	-0.16732011	0.647	0.72	1		Ccl4	0.032626665	0.336601938	0.438	0.366	1		Rab27b	0.222156963	-0.153871227	0.164	0.195	1
Fus	0.007565728	0.18221402	0.794	0.742	1		Ppm1b	0.033006333	0.174553465	0.304	0.251	1		Cisd2	0.22334855	0.15309424	0.571	0.514	1
Herc6	0.007571216	0.249545715	0.318	0.252	1		Psmd11	0.033399894	0.176798231	0.478	0.429	1		Nudt4	0.226240755	-0.174481282	0.68	0.696	1
Mxd1	0.007609643	0.22548632	0.607	0.532	1		Pttg1	0.033726123	0.160164009	0.358	0.303	1		Klf2	0.282679332	0.351608818	0.386	0.35	1
Nmi	0.007640375	0.21322009	0.453	0.368	1		Arap2	0.033944452	0.161737485	0.356	0.288	1		Gzmc	0.283133595	0.436801864	0.634	0.605	1
Il10ra	0.007922096	0.188909691	0.221	0.149	1		Klhdc2	0.034216129	-0.18599125	0.294	0.36	1		Xcl1	0.300845252	0.40452306	0.818	0.805	1
Hypk	0.008276163	0.219101674	0.467	0.413	1		Epsti1	0.034656436	0.171154363	0.815	0.795	1		Rsrc2	0.32750546	-0.168772448	0.666	0.635	1
Crlf2	0.00839041	0.153622173	0.661	0.581	1		Itsn2	0.034847222	0.155997097	0.329	0.268	1		Spp1	0.330621154	-0.181430095	0.473	0.505	1
Zcchc2	0.008400391	0.175035979	0.23	0.164	1		Trabd	0.034950303	-0.155449379	0.261	0.329	1		Mt1	0.336489194	-0.379611003	0.398	0.444	1
Camk2n1	0.008408488	-0.195909591	0.337	0.422	1		Os9	0.035092793	-0.157573689	0.555	0.608	1		Ifitm3	0.341434393	-0.24689726	0.573	0.517	1
Gigyf2	0.008619333	0.178298563	0.256	0.182	1		Ifit3	0.035293199	0.162943646	0.14	0.095	1		B930036N10Rik	0.367125408	0.17250011	0.248	0.216	1
Mdfic	0.008916699	0.154160629	0.225	0.155	1		Med8	0.035656795	0.156320644	0.246	0.196	1		Plac8	0.394616916	-0.151455874	0.853	0.827	1
Iigp1	0.009215211	0.17198692	0.112	0.061	1		Itm2c	0.03567668	0.169421283	0.49	0.438	1		Zfp36	0.426998134	0.174499711	0.49	0.471	1
Gpr18	0.009331753	0.209824342	0.429	0.356	1		Sptan1	0.036710146	0.169252467	0.427	0.369	1		Hspa1a	0.462613009	-0.210415974	0.066	0.079	1
Rars	0.009373989	-0.166120676	0.268	0.35	1		Tmx4	0.036901267	0.181885532	0.332	0.282	1		Serpine2	0.465759416	-0.183339816	0.052	0.064	1
Cd7	0.009435862	0.281021479	0.458	0.374	1		Ube2d1	0.037019317	-0.177347027	0.211	0.268	1		Gramd1a	0.478479146	0.173744533	0.438	0.453	1
Hhex	0.009577124	-0.195809242	0.332	0.413	1		5031425E22Rik	0.038140106	0.152626207	0.199	0.15	1		Khdc1a	0.517265795	-0.15802605	0.072	0.085	1
Ciao1	0.009605867	0.151204847	0.151	0.094	1		Dynlrb1	0.039246457	0.184904989	0.569	0.539	1		Gzmf	0.580832903	0.841599369	0.092	0.082	1
Orai1	0.009923185	-0.233341759	0.424	0.511	1		Pop5	0.041197726	0.155267274	0.45	0.398	1		Gadd45g	0.607582821	-0.16173851	0.147	0.134	1
Ccl4	0.009978459	0.242040318	0.438	0.365	1		Mrpl18	0.041245341	0.16245479	0.457	0.421	1		Gzmb	0.622731174	0.278324075	0.899	0.906	1
Nr4a3	0.010566069	-0.167107981	0.486	0.565	1		Mrps16	0.041471934	0.183781174	0.609	0.579	1		Isg15	0.667588401	-0.159620813	0.314	0.325	1
Pim3	0.010596102	0.170340269	0.355	0.277	1		Purb	0.043631301	0.195150725	0.535	0.484	1		Ccl5	0.689909444	0.479847208	0.625	0.611	1
Ppm1j	0.010656679	0.157712363	0.228	0.161	1		Ifi204	0.049008637	0.16536369	0.294	0.239	1		Gzmg	0.750074059	-0.216609198	0.035	0.03	1
Lsm8	0.010862762	-0.214674602	0.407	0.495	1		Cul1	0.04984489	0.15359188	0.386	0.329	1		Lyz2	0.761600778	-0.161130732	0.496	0.453	1
Gapdh	0.010929503	-0.172608453	0.952	0.942	1		S100a13	0.050424427	0.15202352	0.849	0.818	1		Ifitm2	0.82999187	-0.360210156	0.277	0.261	1
Cyth4	0.010984984	-0.223606837	0.512	0.581	1		Samhd1	0.052857983	0.15973892	0.452	0.392	1		AY036118	0.844481787	-0.17990047	0.735	0.769	1
Prex1	0.011094696	0.201428292	0.635	0.562	1		Cish	0.053070385	0.150107164	0.49	0.432	1		Cd74	0.881757044	-0.301596083	0.781	0.781	1
Ndufa3	0.011283362	-0.155249161	0.772	0.796	1		Wac	0.053425827	0.180199021	0.491	0.458	1		Gzmd	0.94405233	0.237515764	0.19	0.195	1
Ndufv2	0.011408809	0.166630346	0.571	0.514	1		Tspan13	0.054637832	0.154652325	0.545	0.501	1		Cma1	0.949513318	0.171848424	0.049	0.049	1
Sdhb	0.011478882	0.162893764	0.538	0.48	1		Zbp1	0.054806455	0.177245831	0.542	0.49	1		Hspa1b	0.969866745	-0.295551511	0.075	0.073	1
Ifitm1	0.011637167	0.764985646	0.163	0.106	1		Ctsc	0.05512977	0.155640027	0.574	0.533	1
Tgm2	0.011651699	-0.153474727	0.123	0.185	1		Klra9	0.057694822	0.259483975	0.332	0.274	1
Slfn8	0.011653078	0.166614536	0.237	0.167	1		Tsc22d2	0.058434116	-0.171737996	0.246	0.291	1
Klrb1f	0.011655495	0.228972637	0.531	0.48	1		Rab8b	0.058514546	-0.151379064	0.602	0.643	1
Pan3	0.011878985	0.181877158	0.279	0.21	1		Socs1	0.059929446	0.154449491	0.393	0.34	1
Tpi1	0.012535539	-0.186703103	0.696	0.736	1		Ndfip2	0.060554648	0.172586762	0.452	0.418	1
Trafd1	0.012890013	0.182602103	0.349	0.28	1		Ankrd12	0.062833071	0.1635841	0.426	0.363	1
Ubn2	0.013109919	-0.167224036	0.294	0.377	1		Rnf213	0.066572711	0.203420248	0.559	0.516	1
Qrfp	0.013313578	-0.167610077	0.28	0.359	1		Ifi209	0.066851886	0.160539283	0.49	0.441	1
Itgav	0.013424344	0.197726349	0.403	0.319	1		Stk38	0.071843394	0.155878968	0.251	0.205	1
Csnk1a1	0.013676379	0.18966341	0.766	0.739	1		Igflr1	0.072677098	0.152999482	0.481	0.435	1
Atad2b	0.013690021	0.174813854	0.235	0.173	1		Gzmb	0.073047796	0.232670225	0.901	0.899	1
Hpf1	0.013940488	0.166554906	0.405	0.34	1		Nemf	0.074746099	0.150958529	0.349	0.311	1
S100a4	0.014207911	0.36733827	0.566	0.517	1		Hectd1	0.076170312	0.156702601	0.554	0.513	1
Rgs1	0.014237305	0.170889899	0.943	0.957	1		Xaf1	0.08005343	0.155541785	0.429	0.383	1
Lcp1	0.014490638	0.164613305	0.934	0.906	1		Slc16a6	0.082958666	0.155411731	0.292	0.251	1
Ier5l	0.014778442	0.256865745	0.576	0.547	1		Tor3a	0.084725187	0.158034764	0.197	0.159	1
Gzmb	0.014841962	0.5109943	0.901	0.906	1		Gzmd	0.088516325	-0.719693028	0.154	0.19	1
Apobr	0.015184558	0.170592353	0.27	0.207	1		Ccnd2	0.088927803	0.207460198	0.761	0.726	1
Klrc1	0.015216282	0.151916494	0.426	0.343	1		Slfn5	0.094948779	0.192047204	0.166	0.13	1
Rhof	0.015250534	-0.167833787	0.327	0.419	1		Eif4a3	0.108657553	0.159469686	0.469	0.429	1
Inpp4b	0.015466944	0.189773525	0.327	0.261	1		Gata3	0.109896881	0.163299457	0.251	0.21	1
Snrpa1	0.015763436	0.156059881	0.474	0.416	1		Ifit2	0.110551063	0.150661588	0.145	0.11	1
Klf9	0.016153572	0.165486787	0.168	0.109	1		Dusp1	0.111311173	0.196594156	0.708	0.671	1
Ifi47	0.016271539	0.191415426	0.505	0.441	1		Emp3	0.117092905	0.19277538	0.524	0.478	1
Trim30d	0.016468313	0.162733251	0.23	0.164	1		Nlrc3	0.129631568	0.152229394	0.311	0.277	1
Zmat2	0.016503538	0.178433006	0.548	0.486	1		Tnfrsf9	0.130184795	-0.160004909	0.758	0.767	1
Zbtb20	0.016551639	0.168510067	0.362	0.292	1		Rsrp1	0.131819825	0.204472956	0.58	0.553	1
Klrb1a	0.016689374	0.295583657	0.445	0.386	1		Trim30d	0.138275705	0.182698996	0.23	0.196	1
Taldo1	0.017038777	0.157230543	0.732	0.687	1		Ccl1	0.141532786	-0.190574404	0.019	0.035	1
Tcerg1	0.017555367	0.185553195	0.324	0.258	1		Nrgn	0.149287168	0.175054167	0.393	0.352	1
Oip5os1	0.017716846	0.163368712	0.633	0.571	1		Samd9l	0.150191751	0.159585965	0.46	0.415	1
Pim1	0.017876663	0.255552133	0.51	0.435	1		Nfkbiz	0.15294432	0.159415313	0.277	0.233	1
Ifi27l2a	0.018018566	0.240742701	0.628	0.571	1		Lilr4b	0.17495391	0.156637969	0.33	0.303	1
Prkacb	0.018934029	0.172010225	0.548	0.489	1		Ifitm2	0.178051401	0.407526431	0.313	0.277	1
Gprin3	0.019096462	0.161130757	0.196	0.14	1		Lilrb4a	0.183065544	0.168470905	0.401	0.372	1
Klhl25	0.019128669	-0.169058164	0.142	0.198	1		Ccnd3	0.18327328	0.161864356	0.509	0.484	1
Ehd4	0.019276127	0.206594613	0.42	0.353	1		Gm19585	0.188240622	0.198909797	0.709	0.732	1
Samd3	0.019467929	0.174129033	0.317	0.252	1		S100a4	0.194159288	0.35031053	0.566	0.559	1
Ctsd	0.019570904	0.196310675	0.893	0.878	1		C1qb	0.208104216	0.190581423	0.375	0.34	1
Cd37	0.019897126	0.156177103	0.649	0.605	1		Krit1	0.209334129	0.156647726	0.37	0.349	1
Srpr	0.0199913	0.181335402	0.446	0.386	1		Cxcr4	0.236559452	0.167590067	0.445	0.435	1
Lilrb4a	0.020295047	0.170843758	0.401	0.325	1		Sytl3	0.249193482	0.223029545	0.382	0.372	1
Ppil2	0.020488369	0.170250269	0.407	0.337	1		Cd69	0.261290101	0.187925496	0.673	0.657	1
Park7	0.020605123	-0.17649277	0.656	0.705	1		Ets1	0.271544947	0.151410744	0.83	0.81	1
Traf4	0.020865788	0.160014501	0.251	0.188	1		Il18rap	0.312177617	0.155037395	0.299	0.274	1
Tubb4b	0.021170996	-0.190064935	0.517	0.568	1		Pim1	0.318751263	0.160446819	0.51	0.478	1
Haus3	0.021404276	-0.154096308	0.215	0.277	1		Klf2	0.334932294	-0.284672619	0.358	0.386	1
Hopx	0.021431472	0.169593949	0.654	0.596	1		Gzmg	0.33921881	-0.169343463	0.024	0.035	1
Rnf19b	0.021437275	0.236601345	0.343	0.28	1		Coq10b	0.340818628	0.162768978	0.6	0.597	1
Hif1a	0.021519798	-0.227605144	0.481	0.535	1		C1qa	0.34509539	0.157788082	0.325	0.294	1
Csrnp1	0.021542089	0.254060928	0.384	0.322	1		Klrg1	0.358295811	0.157839341	0.112	0.095	1
Tbc1d1	0.021786264	0.172114067	0.244	0.182	1		Rgs16	0.404867334	-0.18289451	0.484	0.49	1
Arap2	0.021867021	0.196583082	0.356	0.295	1		Cd3d	0.417105076	0.161905629	0.159	0.141	1
Mif	0.022340579	-0.163576276	0.875	0.869	1		Ccl3	0.425730478	0.288397616	0.125	0.107	1
Phip	0.022882558	0.182174885	0.358	0.295	1		H2-Ab1	0.484456738	0.216948596	0.804	0.793	1
Bambi	0.023097736	-0.17719452	0.088	0.134	1		Klra8	0.503351147	-0.158703147	0.413	0.424	1
Furin	0.023847099	0.188307693	0.26	0.198	1		Gzmf	0.521688164	-0.49863775	0.109	0.092	1
Clcn3	0.024207457	0.185382989	0.381	0.31	1		Cma1	0.576028408	-0.160935723	0.042	0.049	1
Ube2n	0.024830787	-0.162522046	0.441	0.517	1		Apoe	0.664497214	0.310466463	0.791	0.781	1
Pde4b	0.02499568	-0.150990681	0.358	0.429	1		Klra1	0.731266044	0.186755653	0.234	0.231	1
Snrpd3	0.025311282	0.156564571	0.661	0.626	1		Gzmc	0.732139941	0.238492778	0.633	0.634	1
Cd53	0.025602376	0.161011648	0.872	0.854	1		H2-Eb1	0.766255561	0.160132381	0.689	0.709	1
Mrpl53	0.025970563	0.164318324	0.221	0.164	1		Il1b	0.772859115	0.155184574	0.372	0.378	1
Manf	0.02613241	0.201781851	0.753	0.717	1		Ccl5	0.786111849	-0.36958833	0.621	0.625	1
Rasgrp1	0.026335086	0.161472343	0.19	0.137	1		Sell	0.791531847	0.173711439	0.512	0.539	1
Pacsin2	0.027234894	0.167055708	0.273	0.207	1		Mt1	0.833162903	0.176271735	0.412	0.398	1
Sdhaf1	0.027305137	0.15332099	0.176	0.125	1		Cd74	0.85302977	0.289408309	0.782	0.781	1
Cntrl	0.02784184	0.184565506	0.348	0.295	1		Ifitm1	0.970699355	0.584002021	0.163	0.17	1
Gimap9	0.02800548	0.171147792	0.462	0.386	1
Wipf1	0.028030863	0.208960858	0.599	0.556	1
Btg2	0.028046869	0.200890789	0.91	0.857	1
Thy1	0.028868852	0.15416069	0.696	0.626	1
Ifi213	0.029229567	0.173595136	0.244	0.182	1
Otub1	0.029310874	0.171164556	0.285	0.225	1
Azin1	0.029528299	-0.151973539	0.272	0.334	1
Mef2a	0.029875321	0.178398181	0.571	0.535	1
Sipa1l1	0.030141401	0.168701392	0.476	0.419	1
Max	0.031458006	0.167092922	0.434	0.386	1
Coro2a	0.031912956	0.152583769	0.417	0.343	1
Hist1h2bc	0.032546694	-0.173340548	0.196	0.255	1
Trbc1	0.032859098	-0.156863809	0.886	0.894	1
Cd160	0.032866931	0.247048441	0.289	0.237	1
Samhd1	0.032979412	0.188922355	0.452	0.395	1
Mkln1	0.033824978	-0.187438735	0.296	0.359	1
Lrrc8c	0.033969519	0.176312531	0.362	0.307	1
Phf11b	0.034167448	0.17829556	0.441	0.38	1
Pkm	0.034658239	-0.165215219	0.829	0.845	1
Traf3ip3	0.034809891	0.159191688	0.349	0.298	1
Lman1	0.035463984	0.151334414	0.329	0.274	1
Sun2	0.036978855	0.205324253	0.329	0.271	1
Ccdc50	0.036998132	0.160286401	0.427	0.38	1
Eif4a3	0.038522997	0.177498414	0.469	0.422	1
Hspa5	0.039617486	0.168683183	0.955	0.942	1
Cd96	0.041051184	0.169255886	0.386	0.328	1
Fosb	0.041151846	0.177321415	0.844	0.802	1
Tnfrsf18	0.041657316	0.154299246	0.64	0.584	1
Slfn5	0.041722988	0.192320239	0.166	0.119	1
Kctd12	0.042383505	-0.1535606	0.303	0.362	1
Pigp	0.04258092	0.157578643	0.327	0.277	1
Pglyrp1	0.042640661	0.161609968	0.635	0.608	1
Pgk1	0.042932709	-0.204383037	0.709	0.702	1
Scimp	0.0447465	0.150533842	0.27	0.216	1
Tor3a	0.04502158	0.151467564	0.197	0.149	1
Zranb2	0.047298041	0.150330438	0.388	0.328	1
Cst3	0.047333179	0.363747324	0.848	0.805	1
Sms	0.047857319	0.15861009	0.502	0.459	1
Nfatc1	0.04792914	-0.159319369	0.426	0.483	1
Dtnbp1	0.048056883	0.153753664	0.445	0.38	1
Vdac1	0.048482684	0.161800716	0.509	0.456	1
Ly6a	0.048750913	0.220685081	0.602	0.55	1
Rap1a	0.048924956	0.161307014	0.689	0.663	1
mt-Nd4	0.049437496	0.157171373	0.983	0.982	1
Arl4c	0.050186287	-0.174077334	0.28	0.337	1
Krt83	0.052824655	0.17686394	0.097	0.061	1
Zcrb1	0.054212275	0.159495903	0.481	0.426	1
Klra9	0.054509354	0.183487528	0.332	0.274	1
Tnfaip3	0.054647517	0.165609689	0.818	0.83	1
Pmepa1	0.055006755	-0.155487592	0.64	0.702	1
Ifi204	0.055211659	0.188564587	0.294	0.243	1
Nr4a2	0.056263415	0.1847781	0.666	0.611	1
Akap9	0.056465322	0.156949256	0.424	0.374	1
Ndufa10	0.058226679	0.164137355	0.469	0.416	1
Metrnl	0.065452932	0.170897832	0.495	0.444	1
Tmem160	0.065784038	0.155220959	0.708	0.669	1
Gnai3	0.066219933	0.180627268	0.439	0.395	1
Sema4a	0.067730599	0.150071543	0.469	0.413	1
Hist1h1e	0.069312514	0.152707164	0.495	0.462	1
Gm19585	0.070115236	0.188046567	0.709	0.687	1
Gng2	0.070152309	0.153708698	0.63	0.608	1
Lilr4b	0.070381684	0.180923488	0.33	0.286	1
Ppa1	0.072529483	0.154815856	0.476	0.441	1
Jund	0.076107633	0.176352818	0.964	0.948	1
Fubp1	0.076460627	0.171041917	0.569	0.547	1
Stmn1	0.076467171	-0.208111295	0.273	0.325	1
Kras	0.077261247	-0.156045926	0.434	0.486	1
Tsc22d1	0.078911724	0.173913962	0.19	0.149	1
Mxd4	0.081128539	-0.168440384	0.348	0.401	1
Itgb7	0.08760255	-0.167033435	0.517	0.571	1
B4galnt1	0.08825615	0.157435436	0.702	0.678	1
Ppp1r18	0.088991418	0.156063842	0.569	0.526	1
Ifi209	0.092185645	0.20055645	0.49	0.459	1
Fkbp2	0.093812958	0.177039904	0.469	0.432	1
Emb	0.096974311	-0.154739499	0.792	0.799	1
Gzmd	0.098340318	-0.482177264	0.154	0.195	1
Nfkbiz	0.098903483	0.230235987	0.277	0.228	1
Ezr	0.102700506	0.157716465	0.637	0.605	1
Stat1	0.102721262	0.161195099	0.739	0.702	1
Ifit3	0.103513166	0.210249871	0.14	0.106	1
Gramd1a	0.103811021	0.153806646	0.488	0.453	1
Zbp1	0.104556871	0.150371308	0.542	0.486	1
Fos	0.104998541	0.186017675	0.782	0.748	1
Nek7	0.120210509	0.150952756	0.401	0.371	1
Resf1	0.125126572	0.157044296	0.436	0.398	1
Gzmc	0.126823287	0.675294642	0.633	0.605	1
Lpp	0.128394694	0.252538312	0.348	0.325	1
Nipa2	0.134301827	-0.15747567	0.317	0.356	1
Rsad2	0.134503837	0.157542006	0.247	0.204	1
Smchd1	0.137075465	0.154013883	0.478	0.432	1
Nfe2l2	0.141668081	0.160700782	0.349	0.31	1
Nrgn	0.143019224	0.187554012	0.393	0.353	1
Cant1	0.14386442	0.170102489	0.462	0.438	1
Ppp1r3b	0.148827418	-0.179127909	0.268	0.307	1
Sytl3	0.15384967	0.195368829	0.382	0.365	1
2810013P06Rik	0.15946947	0.159878455	0.234	0.204	1
Chka	0.16079335	0.162535456	0.334	0.307	1
Sat1	0.174874406	-0.177119019	0.638	0.66	1
Serpinb9b	0.17881561	0.277820517	0.097	0.073	1
Errfi1	0.186756636	0.173033784	0.403	0.377	1
Tmod3	0.191668222	-0.153638156	0.576	0.605	1
Cd48	0.191910291	0.1806625	0.588	0.556	1
Hectd1	0.204494638	0.153453588	0.554	0.547	1
Rora	0.205637963	0.183061077	0.14	0.112	1
Fgl2	0.212856091	0.174438676	0.645	0.66	1
Gzmf	0.220595072	0.342961618	0.109	0.082	1
Sla	0.222657346	0.170438614	0.41	0.371	1
Ighm	0.292125393	0.160759222	0.574	0.568	1
Bhlhe40	0.293720248	0.156576096	0.73	0.717	1
Ccdc88c	0.31189311	0.172481959	0.369	0.347	1
Khdc1a	0.314832055	-0.161236979	0.067	0.085	1
Gbp7	0.324954114	0.17140385	0.5	0.502	1
Mt1	0.369804105	-0.203339268	0.412	0.444	1
Ms4a4c	0.379730824	0.194991312	0.372	0.365	1
Nfkbia	0.384235895	0.257032216	0.644	0.657	1
Ly6c2	0.482450084	0.322313655	0.405	0.383	1
Dnajb1	0.485216572	-0.171766865	0.36	0.383	1
Gzmg	0.567165323	-0.385952661	0.024	0.03	1
Ccl3	0.633837236	0.197201	0.125	0.116	1
Spp1	0.69464761	-0.21291567	0.481	0.505	1
Hspa1b	0.757270027	-0.355781864	0.08	0.073	1
Trdc	0.831737931	0.163865729	0.218	0.219	1
Lyz2	0.868062024	-0.179493021	0.462	0.453	1
Apoe	0.939520567	0.196021974	0.791	0.793	1
