# Supplementary material for: Senescence drives immunotherapy resistance by inducing an immunosuppressive tumor microenvironment
Source: Nat Commun. 2024 Mar 18;15:2435. doi: 10.1038/s41467-024-46769-9 (PMC10948808; doi:10.1038/s41467-024-46769-9)
Supplement: Supplementary file 6 — Supplementary Data 3 [file 41467_2024_46769_MOESM6_ESM.xlsx]

## Sheet: Sheet1
		Antibodies used for flow cytometry:
	1	CD45-BV785: Brilliant Violet 785™ anti-mouse CD45 Antibody, Clone 30-F11, Cat# 103149, Biolegend. Dilution 1/100
	2	CD3-AF700: Alexa Fluor® 700 anti-mouse CD3 Antibody, Clone 17A2, Cat# 100216, Biolegend. Dilution 1/100
	3	CD4-PE: PE anti-mouse CD4 Antibody, Clone H129.19, Cat#130310, Biolegend. Dilution 1/100
	4	CD8-PercpCy5: PerCP/Cyanine5.5 anti-mouse CD8a Antibody, Clone 53-6.7, Cat# 100734, Biolegend. Dilution 1/100
	5	CD11b-BUV395: BD Horizon™ BUV395 Rat Anti-CD11b, Clone M1/70, Cat#563553, BDBioscience. Dilution 1/100
	6	IFNG-BV785: Brilliant Violet 785™ anti-mouse IFN-γ Antibody, Clone XMG1.2, Cat#505837, Biolegend. Dilution 1/100
	7	CD11c-APC: APC anti-mouse CD11c Antibody, clone N418, Cat#117310, Biolegend. Dilution 1/100
	8	F4/80-APC-Cy7: APC/Cyanine7 anti-mouse F4/80 Antibody, Clone BM8, Cat# 123117, Biolegend. Dilution 1/100
	9	CD45-PE-Cy7: PE/Cyanine7 anti-mouse CD45 Antibody, Clone 30-F11, Cat#103113, Biolegend. Dilution 1/100
	10	CD8-BV421: Brilliant Violet 421™ anti-mouse CD8a Antibody, Clone 53-6.7, Cat#100737, Biolegend. Dilution 1/100
	11	BUV737 Rat Anti-Mouse CD274 : BD OptiBuild™ BUV737 Rat Anti-Mouse CD274, clone MIH5. Dilution 1/100
	12	BV421 Rat Anti-Mouse Galectin-9: BD Horizon™ BV421 Rat Anti-Mouse Galectin-9, clone RG9-35. Dilution 1/100
	13	PE anti-mouse CD270 (HVEM) Antibody: Clone HMHV-1B18, Biolegend, dilution 1/100
	14	BD Horizon™ BUV395 Rat Anti-Mouse CD86: Clone GL1, dilution1/100
	15	FITC-CD45: FITC anti-mouse CD45 Antibody, clone 30-F11, Cat#103107, Biolegend, dilution 1/100
