# Supplementary material for: Senescence drives immunotherapy resistance by inducing an immunosuppressive tumor microenvironment
Source: Nat Commun. 2024 Mar 18;15:2435. doi: 10.1038/s41467-024-46769-9 (PMC10948808; doi:10.1038/s41467-024-46769-9)
Supplement: Supplementary file 8 — Source Data [file 41467_2024_46769_MOESM8_ESM.xlsx]

## Sheet: Figure1
	Fig1.B
	p16
	CTL	1.31342	1.36446	1.15936	0.951538	0.56383	0.897095	1.45229	1.22547	0.56188
	TBI	1.85746	1.217	1.48281	0.988514	4.71852	3.01746	1.22972
	p21
	CTL	1.09619	0.836536	0.780516	1.1	0.805245	1.57735	1.07054	1.03049	0.906471
	TBI	2.25402	1.99654	1.52362	1.21209	1.4624	1.38351	1.99078
	p21
	CTL	1.12896	0.795536	1.11342	0.70466	1.27456	1.09051	1.02101
	Doxo	2.21146	2.07772	2.65737	1.10191	1.92519	1.47939
	p16
	CTL	0.968171	0.756983	1.36446	0.638939	1.08204	0.906733	1.59521
	Doxo	0.686977	0.875594	1.2086	1.17182	1.08956	0.863788
	Fig1.C
	CTL	CTL+GCV	TBI	TBI+GCV	Doxo	Doxo+GCV
	33.6	33.67	53.75	21.2	27.806	21.825
	25.53	26.97	76.83	19.94	37.08	25.821
	32.49	23.07	43	33.89	32.393	16.671
	29.5	24.5	46	36.98	40.454	22.56
	37.9	37.9	32.7	46.69	26.758
			44.47	34.07	31.032
			61.6		31.99
	Fig1.D
		CTL (n=18)																	CTL + αPD-L1 (n=16)																CTL + GCV (n=8)								CTL + GCV + αPD-L1 (n=10)
	9	27.7633	6.8796	12.35	20.2342	16.38	19.1693	47.6986	12.2304	19.7018	13.104	67.0925	20.2342	38.4415	43.2666	36.0422	31.537	22.8426	13.9942	14.04	45.864	30.576	22.658	27.5239	28.665	17.1226	39.0458	19.9888	34.0096	17.784	37.44	63.4982	42.3051	38.272	17.9899	23.4868	16.38	79.3	55.809	140.344	68.6686	15.991	28.4752	29.4549	17.316	40.768	28.665	20.592	52.65
	12	93.6	54.1195	27.391	29.899	30.0352	34.944	60.5176	14.976	30.576	18.6368	79.3	22.2414	59.904	33.0387	30.3264	64.233	29.939	15.444	11.415	34.112	26.117	29.899	30.576	33.2186	18.72	28.665	19.2535	53.9157	1.04	34.112	81.5526	87.6408	63.4982	21.2992	29.939	34.112	137.379	89.4629	235.542	86.1801	44.9467	20.4885	11.7	24.206	48.074	22.3642	19.8198	66.1716
	14	229.32	48.074	30.576	43.2666	34.944	43.264	75.8129	26.9568	52.65	19.1693	147.199	24.206	61.074	55.9541	46.592	101.593	88.583	7.97732	4.38048	18.6368	18.4896	17.316	10.725	26.9568	0	30.7861	7.42716	40.3603	0	14.405	32.7465	103.818	90.5622	43.551	42.8319	57.2166	299.52	231.868	376.139	316.16	59.904	16.1808	13.5569	31.537	49.0355	9.425	8.90227	59.4173
	17	262.132	86.1801	66.3	68.9	38.272	74.281	221.676	30.0352	102.248	46.151	175.901	28.5334	124.267	113.256	60.5405	129.927	205.417	4.368	0	18.9894	0	18.252	11.6813	28.3046	0	37.44	0	26.2829	0	0	0	127.705	33.124	98.4256	75.7411	82.705	488.592	654.385	348.566	403.822	87.6408	3.159	2.02124	56.3763	68.9208	0	0	28.4752
	20	530.703	113.724	101.105	77.0936	63.6745	91.9714	401.46	41.2776	318.18	94.38	574.319	44.0294	235.919	369.973	126.1	167.931	376.136	0	0	20.2342	0	18.9894	3.87504	30.3264	0	41.0836	0	29.1871	0	0	0	228.15	54.8044	163.505	82.9587	105.456	682.227	805.376	563.16	519.351	149.396	7.04704	13.0458	55.809	75.4	0	0	29.899
	22	672.743	133.719	164.775	129.168	57.434	104.748	539.695	46.7813	392.284	153.504	887.112	42.432	221.046	646.963	152.053	416	702	0	4.31756	29.939	0	22.6512	1.64736	55.809	0	62.426	0	50.544	0	0	0	430.612	160.381	187.549	92.8013	239.473	955.743	1085.66	629.2	589.455	193.106	5.2	14.508	75.7411	88.583	0	0	45.864
	25	1037.12	225.772	460.755	142.272	74.1	125.929	734.663	51.3677	508.215	175.901	1103.93	66.3	574.319	773.955	440.62	1228.03	865.683	0	23.7838	43.8048	0	20.7667	4.212	67.0925	0	102.248	0	55.1366	0	0	0	684.068	189.877	234	121.9	674.201	1178.12	1471.54	1374.16	751.023	248.625	26.6152	18.1043	74.5222	110.889	0	0	67.6
		TBI (n=14)														TBI + αPD-L1 (n=14)														TBI + GCV (n=13)													TBI + GCV + αPD-L1 (n=14)
	9	18.1043	36.0422	6.65028	7.70224	63.4982	31.537	24.935	16.9905	28.3046	12.3032	14.508	14.508	6.032	36.713	20.2342	26.754	9.84256	20.2342	4.368	4.212	24.206	28.9786	31.6368	63.4982	24.2611	16.9905	23.7838	24.4863	13.4534	80.6	21.5186	29.6525	22.3642	34.944	34.3699	11.9517	38.4613	12.1727	14.0608	46.7813	16.3004	19.1693	5.78864	18.72	58.7059	16.38	17.5718	18.252
	12	21.0392	48.074	8.05376	9.75	81.1512	55.9541	26.9568	17.316	32.2878	18.4896	26.6152	16.4908	14.976	51.3427	34.944	34.944	11.2486	22.6512	8.9856	14.976	26.754	58.968	50.9584	87.1	39.0458	19.7018	34.112	28.8803	26.754	93.4835	29.1871	43.2666	34.944	52.8154	55.3696	14.6765	52.285	18.72	26.754	37.44	37.544	5.2	4.212	15.912	10.725	10.075	8.8088	31.6368
	14	27.7633	50.4504	16.848	10.075	119.468	87.1	28.4752	18.4896	35.776	21.8317	23.4	17.5718	17.316	51.715	37.9642	41.9578	18.72	31.537	14.04	16.6407	28.9786	145.119	85.7709	150.663	58.5827	26.9568	50.544	39.494	33.7896	112.486	35.2914	61.074	51.584	71.6836	72.4142	16.38	54.3629	31.6742	37.1732	31.537	55.3696	1.32132	0	3.0056	0	0	0	26.117
	17	39.0874	83.3976	19.8198	32.7465	143.184	151.915	33.7896	24.206	61.6179	27.6515	48.9507	22.0849	20.3861	86.5613	56.7273	50.336	77.3344	78.8767	28.3046	24.935	63.6745	224.457	110.205	210.436	64.923	46.7813	70.331	48.256	132.088	243.285	96.2125	79.7987	115.452	119.965	87.177	18.252	50.699	44.0294	43.264	24.843	49.92	0	0	0	0	0	0	29.899
	20	53.2022	129.927	56.862	84.7194	303.643	218.915	36.608	44.5801	102.245	33.7896	87.1416	17.0394	25.609	188.155	102.644	97.0445	87.6408	151.915	37.544	22.6512	94.38	337.513	136.216	345.644	62.3002	86.1801	64.233	83.6508	125.929	325.859	121.68	102.245	121.9	165.11	147.054	19.9888	53.7826	42.1949	52.8814	17.784	60.5732	0	0	0	0	18.1043	6.656	33.0387
	22	65.8944	277.875	60.021	102.245	332.166	276.224	44.0294	91.3266	125.948	53.8429	122.2	19.8198	30.3264	204.872	312.975	117.975	179.712	333.391	48.256	31.0003	103.208	416	216.144	559.337	159.811	122.45	125.84	160.934	148.599	542.571	153.79	137.923	221.676	281.568	230	27.689	128.4	75.7411	62.127	52.65	97.5	0	0	0	0	10.3189	8.80256	49.0355
	25	78.4462	321.676	110.889	220.191	392.284	294.222	52.65	213.999	354.332	81.1538	175.582	21.2992	42.7097	283.173	413.27	186.745			114.192	48.074	132.139	692.49	276.224	646.797	219.7	142.272	153.86	269.302	243.855			234.275	349.401	376.9	299.52	30.8838	212.419	101.105	77.4082	105.391	339.139	0	0	0	0	14.7638	101.593	54.756
	28			171.904	241.161	475.956	349.648	132.945	586.625	946.764	213.999	240.448	135.924	199.22	349.401	547.98	234.416			202.176	118.29	583.497	745.29	403.654	753.731	296.525	307.125	532.555	320.786	571.18			400.14	535.002	503.194	463.24	65.1269	519.203	228.15	178.013	319.532	473.673	0	0	0	0	73.6627	213.373	106.142
		Doxo (n=18)																		Doxo + αPD-L1 (n=20)																				Doxo + GCV (12)
	9	13.4534	14.508	19.9888	14.976	14.04	12.2304	12.6381	17.4902	13.6469	5.27436	17.4902	0	18.1043	17.5718	19.7018	18.72	29.939	22.0849	18.9894	29.2843	22.295	18.6368	13.9942	11.05	13.3706	12.2304	14.6765	7.04704	23.4437	21.2992	19.2535	15.0842	22.6512	18.6368	14.04	8.45	22.932	26.2829	23.2175	24.206	17.316	25.609	27.0514	25.559	33.28	16.38	22.0849	18.6368
	12	23.569	21.8317	19.8198	19.188	17.316	18.252	18.252	21.2992	19.1693	26.754	26.754	21.8317	20.9524	18.6368	18.6368	23.4291	44.9467	28.665	17.4902	28.9786	30.3264	27.6515	27.6307	16.38	18.1043	12.2304	24.0448	18.6368	22.3642	18.6368	81.7981	18.1043	28.3046	27.1814	19.1693	14.976	11.3724	18.1043	35.594	25.48	14.6765	31.537	66.1716	30.576	41.0836	24.206	71.5	25.48
	14	16.848	14.976	28.665	20.2342	26.0489	18.6872	26.754	20.2342	25.4826	22.8426	31.537	29.6525	26.2829	44.2281	25.609	28.665	52.8814	30.576	16.9905	33.7896	70.2	33.7896	24.336	38.272	16.848	23.2175	25.247	22.295	26.624	15.912	59.6232	19.1693	32.3482	25.559	25.247	24.206	9.1	17.4902	50.544	22.3642	21.06	41.6	75.4	44.9467	48.6158	30.0352	115.848	43.2666
	17	18.9894	17.0394	49.0355	67.6	29.939	22.932	39.936	24.206	30.576	26.117	43.706	68.9	50.699	39.3354	35.4191	29.939	80.028	50.309	3.87504	0	162.578	77.4082	28.7539	51.9199	15.444	22.8426	33.7896	25.609	25.559	19.2535	136.444	22.295	32.4605	26.754	23.7838	10.075	6.877	6.292	132.088	32.7465	31.85	50.4504	86.1801	39.0458	50.752	32.4277	129.927	50.544
	20	21.2992	33.28	62.7182	81.7981	32.487	34.5405	68.445	36.0422	52.8814	26.754	47.6986	85.7709	85.825	97.526	39.3354	41.2776	111.08	86.2618	5.2	0	341.887	163.047	43.551	71.1495	20.2342	31.6368	39.936	16.38	59.6118	0	170.352	24.6459	1.56	29.2864	14.04	12.2304	14.04	0	181.621	70.0695	39.546	63.8186	56.8714	50.752	260.325	98.8	148.689	61.6179
	22	22.3642	38.4613	115.848	87.9466	36.3917	43.1122	113.892	44.9467	63.18	28.3046	102.792	77.0936	185.752	286.726	41.6	56.862	115.299	100.1	14.2688	0	452.143	225.434	53.2022	82.551	20.592	39.3354	52.8814	21.6403	64.4192	0	257.4	25.48	8.775	113.719	30.8459	27.391	14.508	0	482.446	95.5282	49.088	99.3262	149.396	59.6232	339.456	239.85	338.884	94.5818
	25	25.48	49.997	230.83	88.583	62.4962	94.5818	172.224	49.491	113.256	55.0368	171.366	158.663	451.011	451.046	113.256	133.719	144.607	109.674	27.391	0	528.154	392.296	70.6867	144.716	40.3603	53.703	100.077	30.7861	122.2	11.375	685.377	47.2025	9.58464	131.3	24.2611	25.48	17.4902	0	560.701	383.292	26.9568	151.915	210.263	175.901	421.949	342.784	363.917	131.196
	28	97.526	57.915	280.351	187.549	167.931	111.506	396.13	57.915	299.52	79.7987	288.338	217.863	835.509	638.186	119.808	156.855	176.176	242.342	39.3354	0	1207.74	442.624	98.8	201.232	47.1125	125.77	152.727	33.7896	157.753	26.117	997.345	104.366	12.2304	374.096	15.4913	6.24	22.2414	0	800.617	636.363	159.744	264.31	546.366	454.877	539.216	522.288	505.856	160.992
	Fig1.f
	days	CTL (n=9)	CTL + αPD-L1 (n=7)	CTL + GCV (n=4)	CTL + GCV + αPD-L1 (n=5)			days	TBI (n=8)	TBI + αPD-L1 (n=8)	TBI + GCV (n=4)	TBI + GCV + αPD-L1 (n=7)		days	Doxo (n=8)	Doxo+aPD-L1 (n=10)	Doxo + GCV (n=5)	Doxo + GCV + αPD-L1 (n=5)
	27	1						25	1					37	1
	27	1						36	1					31	1
	24	1						32	1					32	1
	28	1						42	1					34	1
	28	1						28	1					42	1
	25	1						28	1					35	1
	50		1					42	1					28	1
	44		1					35	1					41	1
	75		1					36	1					60		1
	37		1					32		1				27		1
	37		1					22		1				34		1
	45		1					40		1				41		1
	75		0					36		1				32		1
	28		1					30		1				42		1
	32			1				32		1				28		1
	25			1				35		1				35		1
	25			1				35		1				50		1
	25			1				38			1			61		1
	28			1				22			1			28			1
	48				1			32			1			35			1
	34				1			28			1			35			1
	70				0			28			1			28			1
	52				1			37			1			28			1
	32				1			28			1			30				1
								70				0		35				1
								70				0		30				1
								41				1		50				1
								38				1		28				1
								48				1
								35				1
								42				1
								72				1
								64				1
[truncated: 12 more columns]

## Sheet: Figure2
	Fig2.B
	CTL	CTL+ABT263	TBI	TBI + ABT263
	59.3	62.9	98.2	42.5
	57.2	56.8	42.9	66.9
	68.9	66.4	123.3	89
	58.5		122.7	60.1
	51.6		78.1	55.7
	95.6		119.4	68.7
	75.7		83.2	87.5
			106.7
	Fig2.C
	p16					p21
	CTL	CTL+ABT263	TBI	TBI+ABT263		CTL	CTL+ABT263	TBI	TBI+ABT263
	1.46	0.84	4.19	0.63		0.99923	1.05	4.26897	2.61877
	0.74	0.49	2.21	0.86		1.16249	1.53	3.10348	2.4434
	0.92	2.34	2.08	0.66		0.860883	1.99	2.9565	2.1869
	1.06	0.41	2.41	1.46		1.41	0.58	3.57734	2.75
	0.87	1.36	1.48	0.67		1	1.67	2.11974	1.61
	1.079	0.81	1.41	1.27		0.7	1.14	3.25	1.59
	1.1487		2.45	0.926588		0.733736		3.44	1.45734
	0.870551		3.37	1.1019		1.1434		2.74	2.11893
	1		1.71713	0.882703		1.19196		2.41719	1.43727
	1.09051		0.615572	0.97		1		3.49026	0.69
	0.917004		1.58008	0.96929		0.93		2.53737	1.4
			1.23	1.58008		1.06		1.33	0.92
			0.840896	1.16878		1		1.44	1.9
			2.09217			1.0924		1.87	1.92853
			1.69937			0.915416		2.2	3.9109
								3.00528	1.68471
								2.83333
								2.07412
	Fig2.D
	days	CTL (n=11)											CTL + αPD-L1 (n=27)																													CTL + ABT263 (n=9)
	9	8.8	14.4	31.9	2.6	9	44.2281	81.7981	26.117	19.656	34.94	2.11	33.7896	28.08	29.952	26.0272	15.6312	29.258	29.952	16.3072	36.3678	51.1842	30.056	10.8971	64.5757	38.8178	13.7531	23.4291	13.3578	17.5901	9.22969	85.995	31.537	26.117	14.976	10.4	44.928	34.37	15.99	51.72	52.65	14.976	42.432	39.936	118.264	35.776	55.055	35.04	7.3
	12	33.3	21.2	41.5	11.6	17	80.3374	92.951	34.1702	28.665	50.7	3.71	50.4504	30.6643	31.356	17.5968	15.3504	14.5295	45.8266	21.1994	72.8	45.6851	30.2575	6.32684	90.7516	44.096	31.537	44.5801	8.08704	25.74	14.377	168.068	44.0294	26.9568	33.28	18.6368	81.9	10.73	14.04	52.82	47.11	26.0657	112.52	67.6	134.695	39.3495	33.0616	45.08	48.95
	14	87.2	30.5	43.3	33.7	24	185.145	176.719	124.267	193.745	71.55	6.54	52.8814	35.1	11.31	12.2064	7.41374	25.6525	32.1533	18.72	55.809	37.2645	16.4736	0	146.068	67.392	33.0387	5.53696	12.8794	47.1744	25.559	121.9	24.2611	29.899	17.9899	5.96232	91.234	8.05	7.7	58.71	30.58	36.713	180.908	75.7411	170.394	40	44.4787	69.32	68.8
	17	70.6	101.4	102.2	70.1	36.5	240.48	259.124	185.896	206.388	71.68	5.2	77.922	25.6932	18.3397	4.888	14.5955	32.3905	0	11.2486	57.6888	21.996	7.072	0	159.811	37.5872	31.85	0	11.0729	56.576	56.8178	94.9442	0	4.576	16.38	0	92.951	0	0	37.17	12.65					43.264	155.376	87.91	59.9
	20	105.9	297.7	260.4	168.3	56.6	325.173	336.394	332.8	283.046	93.56	4.58	116.317	40.5553	45.864	16.7544	1.69551	76.7	0	55.016	72.657	28.2526	6.24	0	155.686	33.28	25.48	0	18.72	62.4962	95.8464	123.088	0	10.5456	13.1196	0	54.1195	0	0	62.3	12.93	53.2022	367.13	85.2088	394.485	52.8814	402.188	138.53	119.02
	22	212.3	411	373.4	334.6	317.6	442.26	432.64	442.26	471.744	415.35	17.99	158.663	61.9566	97.526	20.0608	8.60746	110.729	0	96.2125	122.304	5.26	30.7136	0	220.855	33.2186	18.1043	0	20.124	81.5443	125.855	165.11	0	12.3032	13.0458	0	56.576	0	0	117.94	31.15	88.583	506.844	238.906	377.844	84.5	821.985	210.09	370.15
	25		635.4	700.2	520.9	366.1	700.618	958.272	761.729	577.239	1037.92	82.96	424	113.641	181.418	34.112	0	178.36	0	188.735	163.908	130.559	41.6	0	415.382	55.809	12.6547	0	41.7872	258.785	152.05	284.731	0	13.2678	11.375	0	295.976	0	6.88	97.87	33.06	160.992	1069.92	579.313	914.641	127.079	892.663	263.25	511.41
	days	TBI (n=8)								TBI + αPD-L1 (n=30)																															TBI + ABT263 (n=9)
	9	6.5	14.2688	15.6141	30.576	22.869	25.92	13.12	5.79	25.0451	10.0938	21.2355	6.292	23.4	19.5686	25.48	21.762	12.7602	11.9493	17.8564	16.5569	18.72	34.1779	15.3504	37.6859	22.0428	37.5872	24.0448	11.3724	14.04	43.2666	34.0096	73.0361	49.5331	84.9139	53.3213	5.79	32.35	39.94	4.38	41.9047	5.71483	6.7392	34.398	29.8651	15.4102	7.28962	24.49	22.65
	12	11.5781	17.6436	26.5851	42.0748	57.319	32.49	0	0	23.6224	10.9323	28.0351	7.70387	30.762	30.7241	42.7359	26.624	17.5968	11.0864	18.72	21.06	31.3785	94.0118	52.9125	305.76	47.1838	43.264	32.0346	12.3032	16.38	84.5	44.928	69.4886	89.4629	131.196	66.339	0	0	65.89	5.5	71.5208	15.0001	31.6368	24.206	68.2651	66.3421	10.6142	48.08	10.08
	14	22.5141	49.1985	98.8	106.363	70	52.65	13.65	6.88	5.824	2.14032	43.555	5.304	70.188	86.5014	88.2985	64.1487	39.546	14.04	42.432	24.8136	29.2144	110.5	52.5658	390.11	56.3763	52.8814	50.544	19.7018	21.2992	120.7	76.7	112.52	195.582	128.827	96.2	6.29	33.02	103.06	4.89	89.1259	21.528	53.1276	24.35	128.986	120.798	7.5504	35.72	19.82
	17	48.074	45.864	146.952	97.0445	75	60.75	22.49	8.05	0	0	74.9112	5.53696	71.4346	134.784	195.686	83.3358	48.2663	9.28762	55.3696	8.32	47.8311	147.875	73.3824	531.548	70.3575	70.6867	45.864	10.5456	39.936	130.329	97.526	132.912	214.032	142.534	92.3	7.49	75.66	45.19	5.27	110.907	17.784	53.8429	30.6108	217.452	108.954	19.8198	45.45	10.08
	20	125.84	83.7171	202.176	179.432	164.287	108.147	60.88	16.99	0	0	205.102	21.501	153.605	225.225	294.308	98.071	65	10.5456	79.7987	19.9888	87.2415	290.942	136.701	642.941	98.3594	78.1227	27.0514	26.117	41.2776	165.354	102.245	215.306	265.145	199.927	165.907	18.64	103.71	66.17	2.46	254.268	30.0352	75.9283	121.68	274.959	194.8	30.5791	100.97	5.41
	22	165.859	168.435	277.081	212.959	295.312	145.8	87.1	14.98	0	0	364.805	34.9701	219.892	235.542	383.292	135.278	104.517	19.656	90.5622	19.656	117.031	381.597	187.739	773.955	129.393											25.48	220.12	94.21	1.04	315.9	55.7658	136.216	171.439	406.715	324.532	38.22	132.68	13.86
	25	448.055	340.096	377.552	291.34	361.673	241.875	118.95	18.99	0	0	454.896	42.3051	335.747	304.494	464.607	336.96	206.304	35.035	126.708	35.2914	222.062	384.592	302.847	898.803	256.957	134.383	93.4835	50.544	71.6836	224.224	106.142	292.5	379.638	409.513	339.456	61.1	325.86	136.44	0	492.943	117.412	226.772	429.624	473.673	282.88	138.445	176.74	28.98
	Fig2.G
		CD8
		CTL	CTL (αPD-L1)	CTL+ ABT263	CTL+ABT263 (αPD-L1)	TBI	TBI (αPD-L1)	TBI + ABT263	TBI + ABT263 (αPD-L1)
		15.1	41	7.5	21.5	6.46	8.04	8.47	38.8
		13.1	44.2	16.6	22	7.95	9.96	5.43	21.4
		6.27	39.3	10.4	20.3	12.7	14.1	13.2	25.4
		7.01	30.1	15.7	19	4.82	5.31	13.2	39
		18.9	45.6	11.3	33	6.39	7.29	13.5	24.4
		15.1	23.8	9.33	25.3	20.4	10.2		23.5
		11	33.3			34	13.6		25.6
			14.5			7.35	14.7		25.7
			42.2				6.49		19.1
			22.3				18.8
			15.7				22.9
							15.5
							10.9
							11.7
		CD4
		CTL	CTL (αPD-L1)	CTL+ ABT263	CTL+ABT263 (αPD-L1)	TBI	TBI (αPD-L1)	TBI + ABT263	TBI + ABT263 (αPD-L1)
		6.13	4.81	1.99	12	14.2	1.9	13.8	9.4
		3.65	3.75	2.55	15.2	14.4	1.64	7.46	8.06
		6.16	5.62	6.02	18.1	7.93	1.46	2.64	6.52
		7.35	3.91	3.23	14.7	5.98	3.17	2.77	3.5
		4.74	2.43	9.51	8.76	9.61	4.48	15.7	28.7
		4.36	7.26		6.66	4.18	4.77	15.6	28.8
		4.58	5.56			7.62	4.31		8.35
			4.56			4.54	11.2		8.99
			8.6				10.4		6.22
			7.22				4.94
			5.19				5.08
							6.02
							4.18
		CD11b
		CTL	CTL (αPD-L1)	CTL+ ABT263	CTL+ABT263 (αPD-L1)	TBI	TBI (αPD-L1)	TBI + ABT263	TBI + ABT263 (αPD-L1)
		32.3	30.7	66.5	40.4	62.8	44.5	34.2	24.9
		60.4	21.1	34.9	32.6	57.4	38.7	43	40.9
		37.1	26.6	78.7	16.3	30.4	43.6	66.3	40.1
		41.4	44.3	67.3	30	44.4	49.2	66.2	31.3
		49.4	20.4	65.2	34.8	49.2	43.4	57.3	20.6
		59.8	35.1	78.8	57.5	52.8	42		21.2
		69.7	36.5			26.5	41.4		43.8
			45.9			76.4	49.7		48.3
			19.7				43.8		54.1
			22.4				47.3
			43				51.4
							41.1
							48.1
							59.5
							71.6
	Fig2.H
		Ratio CD8/Cd11b
		CTL	CTL (αPD-L1)	CTL+ ABT263	CTL+ABT263 (αPD-L1)	TBI	TBI (αPD-L1)	TBI + ABT263	TBI + ABT263 (αPD-L1)
		0.467492	1.3355	0.112782	0.532178	0.102866	0.354077	0.224854	1.48996
		0.216887	2.09479	0.475645	0.674847	0.138502	0.536082	0.115349	0.484108
		0.169003	1.47744	0.132147	1.6135	0.417763	0.111777	0.199095	0.59601
		0.169324	0.679458	0.233284	0.996667	0.108559	0.128864	0.199396	1.1853
		0.382591	2.23529	0.622699	0.948276	0.129878	0.267368	0.746946	1.18447
		0.252508	0.646724	0.118401	0.44	0.386364	0.281319		1.10849
		0.621234	0.871233			1.28302	0.224396		1.1347
			0.296296			0.501309	0.257545		1.12836
			2.05076				0.315068		0.35305
			1.41071				0.121353
			0.72093				0.365759
							0.557178
							0.681913
							0.50084
							0.163408
	Fig1.h
		days	CTL	CTL + aPD-L1	CTL + ABT 263	CTL + ABT263 + aPD-L1		days	TBI	TBI + aPD-L1	TBI + ABT263	TBI + ABT263+ aPD-L1
		28	1					28	1
		30	1					38	1
		30	1					28	1
		25	1					30	1
		22	1					33	1
		22	1					39		1
		37		1				41		1
		44		1				34		1
		48		1				32		1
		32		1				32		1
		34		1				30		1
		40		1				45		1
		75		1				32			1
		45		1				45			1
		25			1			29			1
		25			1			35			1
		25			1			46				1
		32			1			39				1
		25			1			44				1
		22			1			44				1
		48				1		75				0
		46				1
		43				1
		53				1
		28				1
[truncated: 22 more columns]

## Sheet: Figure3
		Fig3.B
			CTL (n=5)					CTL (RT) (n=5)					CTL (RT+αCTLA4) (n=15)															CTL+ABT263 (RT+αCTLA4) (n=4)
	Secondary tumor	12	21.06	13.3578	31.8594	30.3264	24.336	32.2878	5.2	54.912	19.8198	57.434	21.0392	18.72	28.3046	28.665	55.744	28.2526	45.864	29.6525	20.3861	32.2878	25.725	44.2281	22.3642	25.4826	27.6307	21.8317	41.9578	30.0352	42.1949
		14	29.2864	22.6512	47.3054	25.272	49.92	61.1021	9.75	60.0704	30.056	102.245	33.28	26.4493	34.944	26.9568	66.248	28.665	84.5	34.944	24.935	31.213	24.064	46.592	30.3264	44.0294	30.0352	41.6	64.233	39.3354	51.3427
		17	35.035	38.272	77.0224	35.1094	56.8178	62.426	23.9616	128.4	48.6158	162.019	21.2992	22.2414	29.6525	87.177	65.286	41.6	77.8752	31.3227	19.656	53.3562	31.487	57.383	44.9467	30.8459	30.7861	45.76	91.0541	39.443	49.0355
		20	67.6	61.074	80.7643	66.56	98.4256	185.679	31.0003	172.224	81.1538	189.072	24.206	17.0555	12.025	36.3059	97.6378	39.936	55.016	87.9466	22.3642	66.0192	5.566	14.976	10.6142	21.6403	14.976	48.074	63.8108	23.4437	9.1
		22	78	102.245	136.656	132.922	173.123	249.729	39.104	218.771	142.272	318.825	57.5078	12.6381	17.1226	11.0822	35.672	34.112	25.48	61.074	14.976	67.4201	0	16.38	3.15588	3.276	0	7.28	41.6	5.2	0
		25	326.552	198.744	216.403	472.861	264.177	524.472	91.3952	429.287	254.475		25.48	6.24	20.9882	0	20.9882	13.8611	19.656	22.2414	6.19164	39.0458	0	0	0	0	0	6.864	21.996	0	0
		28	408.564	399.535			262.957		137.218	590.382			14.976	0	0	0	25.609	18.1043	22.8966	52.65	0	57.383	0	0	0	0	0	6.42096	14.2688	0	0
	Primary tumor	12	48.074	47.385	68.2906	27.0504	31.2582	42.432	39.443	43.2666	45.76	122.45	52.3494	57.383	59.7314	62.426	66.3	19.9888	46.3284	22.295	23.4	18.72	48.749	91.234	62.127	61.6179	101.105	50.544	45.8734	78.8767	62.375
		14	71.8848	67.8787	90.9792	41.9188	63.7428	22.8966	44.0294	71.8848	88.4	132.088	63.4982	83.2	77.0936	102.735	56.8714	21.06	45.76	43.2666	32.3482	45.76	59.248	81.9	75.9221	97.8656	157.912	65	64.9189	87.177	66.9614
		17	120.629	77.0515	226.772	70.2	75.075	16.9905	40.3603	38.6491	31.6742	118.264	24.935	24.2611	55.1366	106.437	41.6	12.2304	28.4752	74.1	23.2847	38.22	47.0106	65.8944	63.18	75.4	136.98	26.9568	83.2	284.752	122.304
		20	387.504	128.986	257.475	263.25	133.855	0	11.375	28.9835	36.0422	146.774	23.9866	7.5504	10.8971	31.85	24.804	13.0458	8.80256	87.9466	5.824	41.9188	11.2995	27.7633	24.206	29.899	101.439	19.656	23.4291	368.466	92.3
		22	476.733	346.133	379.457	421.139	247.572	0	0	18.6872	29.1871	43.264	16.1808	6.04032	0	16.3072	14.6765	7.97732	0	24.206	0	23.569	7.1415	0	0	0	56.7273	0	21.06	332.8	68.445
		25	767.624	497.016	773.952	790.146	396.032	0	3.90728	15.4918	13.0458		0	0	0	0	30.0352	0	0	14.04	0	0	0	0	0	0	19.9888	0	0	245.099	59.6118
		28	1124.6	958.464			682.227	0	0	0			0	0	0	0	10.5456	0	0	1.04	0	0	0	0	0	0	0	0	0	179.899	13.1196
			TBI (n=5)					TBI (RT) (n=4)				TBI (RT+αCTLA4) (n=14)														TBI+ABT263 (RT+αCTLA4) (n=10)
	Secondary tumor	12	25.948	21.2992	19.1693	21.2992	9.75	9.84256	31.0003	10.2352	27.689	19.188	12.2304	6.12317	30.576	26.117	35.0438	30.7861	14.9211	18	22.016	40.2095	20.3861	31.537	24.843	39.936	13	20.4381	26.9568	22.016	23.8875	71.5	40.3603	27.6307	19.1693
		14	54.756	22.3642	25.48	64.2096	31.0003	42.3051	39.546	9.75	34.798	24.206	15.912	9.04805	41.2776	44.226	42.7097	38.22	24.935	19.968	21.504	53.703	29.2843	33.28	31.3227	45.76	22.3642	24.206	39.104	24.854	33.212	117	75.4	44.9467	23.569
		17	63.18	34.8286	40.2095	73.5532	27.1814	37.7296	74.9954	14.04	69.0768	100.043	19.1693	16.9329	60.88	84.5	44.7283	60.5732	54.6103	27.864	41.6	120.7	59.904	42.3051	67.392	71.5478	14.04	39.3354	41.2776	51.772	46.305	119.953	77.8752	36.7931	15.444
		20	112.472	117.975	41.6	107.659	40.131	112.472	76.021	63.18	83.8656	168.705	20.384	24.0448	78.8767	65.4748	41.3113	92.3	117.936	62.9565	37.544	195.533	64.923	25.48	91.9714	95.8464	13.325	46.7813	30.3264	52.038	17.298	88.4	76.7	44.0128	0
		22	151.632	152.993	114.15	173.123	108.967	144.144	110.032	138.611	110.388	139.942	25.48	18.1043	39.104	71.8848	62.4324	181.621	164.004	61.364	24.854	218.808	33.7896	2.79552	82.9587	87.3964	10.178	44.2281	0	53.621	7.6705	57.7886	66.6234	2.39616	0
		25	263.25	294.345	106.142	264.177	138.424	198.058	146.765	224.094	154.918	149.76	47.1125	21.8556	36.608	68.2906	60.8213	241.67	214.032	62.775	20.48	238.54	19.9888	0	59.904	60.021	6.24	7.70224	0	49.6	0	49.088	40.768	0	0
		28	368.186	442.26	132.912	262.957	193.336	208.936	319.488	459.108	197.73	205.885	38.272	31.85	30.6108	47.385	66.56	469.202	233.446	101.338	34.9095	322.405	12.2304	0	25.609	101.459	0	0	0	16.384	0	33.28	30.6108	0	0
	Primary tumor	12	59.6118	35.6928	15.0696	48.074	48.074	33.28	45.4542	19.8198	33.9308	42.6795	37.7296	14.8396	68.9	83.8656	65	49.5331	30.7861	57.6	91.25	102.245	49.088	79.0733	88.088	35.7178	22.3642	28.314	49.5331	57.6	23.8875	95.5282	84.3648	65.8944	71.604
		14	72.8	28.4396	17.5718	75.7411	41.9578	27.689	31.6273	29.1871	35.3783	65.6464	84.5	13.2917	26.754	143.441	104.748	62.426	95.953	75	84.096	131.779	94.9442	82.524	99.099	78	76.6771	43.2666	61.4578	75	33.212	149.76	118.951	86.2618	102.245
		17	78	49.6519	212.327	136.469	63.8186	42.1949	131.04	14.976	38.5632	83.6488	54.756	4.6384	19.1693	130.458	112.654	8.8088	122.45	67.8375	56	154.791	114.829	91.3266	78	67.0925	60.5732	20.2342	46.151	67.8375	46.305	141.92	140.575	102.248	80.6
		20	170.858	125.84	254.268	183.674	58.317	18.72	167.174	12.6381	34.164	47.138	25.0266	0.13	26.4493	175.43	13.6469	12.2304	81.1538	38.7855	61.74	112.52	64.233	80.6	30.3264	17.316	32.2878	14.04	0	38.7855	17.298	62.426	72.8	27.689	12.48
		22	307.125	233.268	331.24	108.202	138.611	11.0032	129.168	0	0	52.234	33.28	0	36.0422	142.272	20.3861	0	84.5	26.136	44.376	46.592	19.9888	46.592	0	14.04	0	6.24	0	26.136	7.6705	33.7896	25.247	3.53808	17.784
		25	300.912	324.38	413.267	177.665	270.317	8.32	131.04	0	0	25.6838	11.8284	0	7.42716	103.818	34.944	0	81.9	13.5	6	6.656	0	34.944	0	9.75	0	0	0	13.5	0	0	18.72	0	0
		28	479.74	616.749	458.743	430.876	516.23	0	144.144	0	0	11.3724	12.1035	0	0	23.569	0	0	72.4838	0	4.4	0	0	20.124	0	4.16	0	0	0	0	0	0	0	0	0
	Fig.3.c
	Time (days)	CTL (n=4)	TBI (n=5)	CTL (RT+αCTLA4) (n=15)	CTL + ABT263 (RT+αCTLA4) (n=4)	TBI (RT+αCTLA4) (n=18)	TBI + ABT263 (RT+αCTLA4) (n=10)
	22	1
	25	1
	25	1
	22	1
	28	1
	30		1
	28		1
	28		1
	28		1
	28		1
	80			0
	80			0
	80			0
	80			0
	80			0
	80			0
	80			0
	80			0
	60			1
	50			1
	55			1
	52			1
	80			0
	48			1
	80			0
	80				0
	80				0
	43				1
	80				0
	35					1
	80					0
	80					0
	80					0
	40					1
	65					1
	75					1
	54					1
	54					1
	28					1
	30					1
	60					1
	43					1
	32					1
	80					0
	80					0
	80					0
	80						0
	35						1
	80						0
	80						0
	35						1
	75						1
	80						0
	80						0
	80						0
	80						0
	Fig3.E
	CTL	CTL (RT+αCTLA4)	CTL+ABT263	CTL+ABT263 (RT+αCTLA4)	TBI	TBI (RT+αCTLA4)	TBI+ABT263	TBI+ABT263 (RT+αCTLA4)
	498	130.7	290	21.9	20	105	234	24.5
	262	13	250	40.3	297	43.5	104	18
	277	12	503	36.3	116	52.6	32.5	16.4
	51	62	282	16.8	53	0	106	0
	147	18	301	29	120	126	60	26.5
	106	0	265		30	156	70	62
	53.6	3	92		96	16	50	0
	63	10	262		145	49	132	16
	24	28	45		363	53.6	105	26.5
	560	45	90.6		214	92.3	206	36
	160	13.5	67.8		109	165	95	18
	143	139	349		73	20	122	17
	177	20.3	224		67	13.1	23.6	11.1
	52	31.2	261		54	55.2	190	10.5
	95	16.5	82.5		76	66.1	328	22
	157	38.7			30	99.3	175	7.6
	215	21.1			327	0		4.9
	76	54			259	81		21.2
	424				59	232		128
	241				183
	197				223
	51				90
	155				125
	102				82.5
	78				22.4
	464				207
	38.5				19.1
	245				99.6
	68.5				44.3
		Fig3.F
		CD8
		CTL	CTL(RT+αCTLA4)	CTL+ABT263	CTL+ABT263 (RT+αCTLA4)	TBI	TBI (RT+aCTLA4)	TBI+ABT263	TBI+ABT263 (RT+αCTLA4)
		12.1	39.9	3.75	16.3	12.2	40.1	14.4	58.9
		7.77	25.9	9.85	51	10.7	24	13	38.3
		3.63	34.1	17.4	26.6		14.3	10	38.6
		3.63	47.8	8.53	31.8	8.08	12.1	10	55.2
		13.9	28.4	11.7	44.2	8	16.4	35.1	24.5
		17.3	58.9			12.6	22.4	19	32.4
		13.9	77.4			12.6	21.9	21.5	32
		17.3	28.6			15.7	14.8	21.2	39.6
		7.69	30.8			15.6	21.2	17.3	27.9
		10.8	33.3			14.3	32	15.3	25.8
		1.95	43			15.4	29.5	12.1	19.2
		14.6	38				31.7	17.5	35.1
		10.8	40.9			2.47	33	19.6	45.6
		16.8	22.6			2.11	29.5	14.2	39.2
		9.57	35.1			3.59	44.6		32.4
		12.4	29.3			3.4	25.6		51.4
		2.61				8.85	22.7		28.5
		2.73				16.9			42.3
		4.71				11.4
		2.44				15.1
		11.6
		16.1				16
		15.3				10.6
		11.9				13.4
		17.8				13.1
		15.5				23.2
		18.7				18.3
		16.7
		24
		19.6
		CD4
		CTL	CTL(RT+αCTLA4)	CTL+ABT263	CTL+ABT263 (RT+αCTLA4)	TBI	TBI (RT+aCTLA4)	TBI+ABT263	TBI+ABT263 (RT+αCTLA4)
		7.95	1.81	16.8	3.37	6.88	3.39	5.9	2.77
		8.41	2.4	7.2	7.4	5.93	4.3	7.15	11
		8.58	6.7	10.8	2.9	12.9	2.5	17.2	13.4
		8.5	8.5	6.1	4.58	3.88	2.56	7.88	7.5
		12.3	1.29	6.8	11	2.72	6.73	3.5	1.91
		14.7	1.03			2.43	9.17	9.6	2.04
		7.5	2.24			6.8	3.78	5.8	1.75
		1.07	2.36			6.19	8.54	11.2	3
		0.17	4.36			3.01	7.82	2.8	3.47
		2.5	1.51			3.21	5.99	2.3	3.09
		3.15	1.32			1.79	4.25	2.8	4.81
		3.61	1.51			2.13	3.77	3.8	0.84
		1.63	0.61			1.81	3.93	4.8	2.32
		1.99	2.88			6.7	1.57	2.5	1.46
		1.31	12.1			9.9	2.36		1.62
		1.6				11.8	6.79		1.12
		2.02				7.2	4.34		8.32
		1.89				4.4	13.1		11.5
		6.5				3.5
		5.5				5
		6				3.6
		5.2				3.4
		6				3.1
		5.7
		4.6
		4.3
		4.6
		4.1
		CD11b
		CTL	CTL(RT+αCTLA4)	CTL+ABT263	CTL+ABT263 (RT+αCTLA4)	TBI	TBI (RT+aCTLA4)	TBI+ABT263	TBI+ABT263 (RT+αCTLA4)
		58.8	35	74.6	47.2	59.6	31.2	59.2	16.1
		62.7	53.1	59.8	18.3	64.1	55.6	59.7	23.5
		57.6	36.4	51.4	45.6	63.6	42.8	39.9	27.1
		56.2	24.3	69	29.9	51.1	51.7	42.6	15.1
		52.2	36.7	56.7	16.5	59.6	38.3	49.3	28.1
		61.2	23.2			61.5	49.2	45.4	15.5
		48.1	47.1			60	51.9	61.7	51.6
		54.3	38.9			69.7	45	65.6	45.2
		52.5	61.1			62	53.7	70.3	46.2
		56.8				66.5	25.7	59.6	57.6
		49.9				56.6		53.1	40.1
		57.4				64.2		66.4
		53.8				57.1
		70.4				59.5
		71.4				56
		53.4				34.8
		68				38.9
		47				48.4
		59.7
		58.9
		Fig3.G
		Ratio CD8/Cd11b
		CTL	CTL(RT+αCTLA4)	CTL+ABT263	CTL+ABT263 (RT+αCTLA4)	TBI	TBI (RT+aCTLA4)	TBI+ABT263	TBI+ABT263 (RT+αCTLA4)
		0.312925	1.1	0.081233	0.3	0.387584	1.3	0.4375	3.7
		0.258373	0.5	0.164716	2.8	0.316693	0.4	0.420436	1.6
		0.201389	0.9	0.338521	0.6	0.139151	0.3	0.879699	1.4
		0.286477	2	0.123623	1.06354	0.330724	0.495164	0.446009	3.7
		0.293103	0.956403	0.206349	2.67879	0.191275	0.592689	0.436105	1.01423
		0.194444	1.26293			0.245528	0.78	0.46696	2.72903
		0.4	1.11			0.3	0.66	0.3	0.87
		0.3	1.45			0.2	1.13	0.2	1.2
		0.4	0.62			0.2	0.62	0.2	1.08
		0.3				0.2	2.32	0.3	0.56
		0.5				0.4		0.4	1.88
		0.3				0.3		0.2
		0.142937				0.220665
		0.153409				0.211765
		0.0273109				0.280357
		0.273408				0.448276
		0.158824				0.367609
		0.357447				0.318182
		0.160302
		0.210526
		Fig3.H
		IFNg in CD8
		CTL	CTL(RT+aCTLA4)	CTL+ABT263	CTL+ABT263 (RT+aCTLA4)	TBI	TBI (RT+aCTLA4)	TBI+ ABT263	TBI+ABT263 (RT+aCTLA4)
		2.68	44.8	1.09	43.1	0.87	2.55	5.57	42
		1.52	65.1	0.28	13	1.33	3.99	1.5	14.5
		0.58	73.2	0.42	32	0.42	15.9	2.87	12.4
		0.2	15.6	1.34	48.6	0.39	31.6	1.66	53
			17				5.6		32.9
			46.8				4.32		43.9
			15.3				3.07		45.4
			45				37.6		56.5

## Sheet: Figure 4
	Fig4.d
		Bcells	CAF	CD3 Ly6c+	CD4	CD8	DC	DC Xcr1+	EC	Macrophage	Monocyte	Neutrophil	NK	Tumor
	Ctrl	0.6	1.35	4.85	3.95	15.7	7.2	2.2	0.15	18.85	36.25	0.45	6.35	2.15
	TBI	0.35	0.5	3.15	3.1	10.4	5.15	1.4	0.1	19.9	51.2	0.35	3.25	1.15
	ABT	0.15	1.05	1.7	2.7	11.7	5.9	1.85	0.1	25.75	43.7	0.4	3.75	1.2

## Sheet: Figure5
	Figure5.D
	CTL	CTL (-CD11b)	CTL+ABT263	CTL + ABT263 (-Cd11b)	TBI	TBI (-Cd11b)	TBI+ABT263	TBI+ABT263 (-Cd11b)
	64.4	81.8	58	65.1	52	68.6	72.5	69.6
	65.8	87.2	58	76.8	54.3	79.1	59.4	82.8
	60.2	69.1	70.7	80.5	46.1	62.2	62.6	87
	73.3	64.6	81.9		52.8	72.1	68.9	67.9
	84.2				55.7	70.5	62.4	69.2
	67.1				60.5		69.6
	61.5				51.2		60.4
	59.6				53.9		63.1
	68.2				57.5		60.4
					55.3		69.3

## Sheet: Figure6
		Fig6.B
		- αLY6C AB	+ αLY6C AB
		1.04	0.39
		0.58	0.18
		2.18	0.2
		0.47	0.14
		Fig6.C
		TBI (n=14)														TBI + αPD-L1 (n=8)								TBI + αLy6C + αPD-L1 (n=10)
	9	18.1043	36.0422	6.65028	7.70224	63.4982	31.537	24.935	16.9905	28.3046	12.3032	14.508	14.508	6.032	36.713	16.9905	23.7838	24.4863	19.1693	14.2688	18.72	3.042	24.7661	24.935	30.7861	25.48	18.6368	16.7149	24.9163	17.784	22.4874	26.3396	30.0352
	12	21.0392	48.074	8.05376	9.75	81.1512	55.9541	26.9568	17.316	32.2878	18.4896	26.6152	16.4908	14.976	51.3427	19.7018	34.112	28.8803	22.932	9.75	24.206	6.19164	31.6368	45.864	32.4277	11.3724	17.9899	14.4123	8.775	38.2949	13.975	40.5475	40.768
	14	27.7633	50.4504	16.848	10.075	119.468	87.1	28.4752	18.4896	35.776	21.8317	23.4	17.5718	17.316	51.715	26.9568	50.544	34.398	20.2342	13.0458	27.1565	7.5504	39.443	49.0355	52.3494	6.8796	22.4874	17.1226	11.8227	37.9642	32.487	40.2095	40.3369
	17	39.0874	83.3976	19.8198	32.7465	143.184	151.915	33.7896	24.206	61.6179	27.6515	48.9507	22.0849	20.3861	86.5613	46.7813	70.331	48.256	23.569	22.932	24.206	13.0458	63.1774	49.997	55.0368	25.48	0	1.5288	2.457	10.453	6.656	36.608	33.0221
	20	53.2022	129.927	56.862	84.7194	303.643	218.915	36.608	44.5801	102.245	33.7896	87.1416	17.0394	25.609	188.155	86.1801	64.233	83.6508	52.65	27.7633	28.9786	18.6368	116.574	85.7709	154.154	24.843	0	4.576	0	9.1	10.7827	52.8154	43.264
	22	65.8944	277.875	60.021	102.245	332.166	276.224	44.0294	91.3266	125.948	53.8429	122.2	19.8198	30.3264	204.872	122.45	125.84	160.934	121.68	55.809	22.932	28.4752	124.199	250.698	228.777	24.843	0	5.78864	0	9.1	16.38	55.1366	69.4637
	25	78.4462	321.676	110.889	167.906	392.284	294.222	52.65	213.999	354.332	69.9171	175.582	21.2992	42.7097	283.173	186.745	187.895	269.302	187.549	74.3886	41.2776	36.3823	207.751	261.972	301.837	25.247	0	9.425	1.04	31.6368	19.7018	75.7411	89.856
	28			171.904	241.161	475.956	349.648	75.4	469.3	892.663	97.0195	240.448	41.2776	77.3344	349.401	307.125	532.555	320.786	256.38	91.3203	87.9466	55.1366	322.405	291.133	469.367	49.491	0	14.6765	0	43.2666	49.5331	98.5608	234.416
		Same as fig1.d

## Sheet: Supp fig1
	CD11b				cd3				cd45
	CTL	TBI	Doxo		CTL	TBI	Doxo		CTL	TBI	Doxo
	452	616	584.279		1243	1610	1368		3629	4935	7122.12
	177	288	531.934		703	872	1418		2376	3273	5297.44
	406	312	435.981		1129	853	1386		3033	3672	4671.99
	1338	299	329.384		1179	1863	671		5434	6303	2922.37
	649	268	418.801		1346	1178	1695		4193	2672	7571.99
	324	190	337.936		2000	688	508		3851	1400	3092.76
	344	285	576.114		1953	1172	1503		3963	2786	6561.99
	132.386	524.929			932	1755			3862	4588
	321.849	453.038			465	2425			2134	6063
	409.304	344.078			1065	1660			3052	3961
	413.924	448.098			803	650			2893	2083
	194	181			842	741			2483	2070
	278	328			585	968			2159	2689
	509	258			1062	946			3024	2298
	771	356			1657	1102			5551	2990
	330	259			2195	1465			6853	3264
	276	222			662.986	2707.43			2112.86	7316.24
	382	269			1107.22	2060			3776.73	4330.29
	527	301			1097.68	1627.14			2675.37	4569.78
	672	311			1184.71	1691.39			4389.13	4059.01

## Sheet: Supp fig2
	days	CTL mice (n=18)
	9	221.982	123.088	2.574	141.873	122.304	153.354	126	106.134	122.304	167.4	207.36	103.488	68.6686	16.848	74.5222	87.6408	45.864	22.464
	12	273.111	154.713	26.2954	455.037	264.992	377.046	183.75	143.65	180.336	235.673	215.136	166.093	191.1	72.8	135.444	188.552	132.912	65.8944
	14	391.551	338.514	59.904	425.618	360.24	440.128	273.78	363.384	274.604	538.65	499.985	277.001	366.037	70.2	210.716	191.356	239.85	121.68
	16	402.688	300.352	142.272	572.546	995.982	676	719.104	469.8	431.664	657.07	1114.11	536.987	442.26	116.064	243.285	269.568	506.147	326.859
	19	1257.98	720.371	624	1180.54	1497.6	1318.2	1764	786.5	726	985.608	2304	936	771.239	272.896	509.652	403.654	766.818	932.772
	days	CTL mice + αPDL-1 (n=22)
	9	65.7475	94.958	86.528	38.844	39.51	170.905	124.8	44.2281	123.735	92.7314	151.38	68.75	8.4	111.78	40	124.2	44.0294	58.7059	72.8	68.9	73.1162	59.904
	12	122.329	131.04	127.196	79.0733	198.132	379.642	64.896	68.445	94.5818	17.784	238.713	211.25	158.438	207.831	48	158.76	43.2666	81.7981	144.472	84.3648	302.848	46.151
	14	392.684	422.656	332.8	275.445	212.58	563	197.167	130.09	136.656	0	361	232.375	323.783	348.48	143.475	275.2	70.551	134.152	164.775	74.5222	322.695	94.2074
	16	385.524	535.46	457.664	315.903	366.721	809.041	142.391	168.314	88.583	0	676	300.672	283.279	344.775	83.106	157.113	102.644	402.095	392.284	70.2	440.819	184.548
	19	1013.67	988.641	773.955	691.6	790.4	1132.56	314.796	319.488	97.8432	0	1183	1031.25	619.52	550	0	164.255	493.004	585.37	575.677	415.359	756.756	386.971
	days	TBI mice (n=13)
	9	0	14.04	49.1764	11.7	287.784	116.317	108.607	54.1195	68.9	65.8944	39.443	58.5827	67.6
	12	187.2	94.77	164.703	109.521	732.024	399.36	354.229	90.5622	117.658	188.735	117.936	135.444	131.04
	14	310.003	178.427	398.624	228.777	981.577	941.817	354.646	117.936	145.918	311.875	145.002	212.959	158.184
	16	330.525	257.049	572.166	402.688	1834.56	988.416	525.616	356.641	403.822	611.339	187.549	276.324	238.313
	19	625.15	494.355	1228.03	1123.2	2928.64	2705.04	1197.05	867.543	905.06	1186.25	806.295	396.13	503.946
	days	TBI mice + αPDL-1 (n=14)
	9	89.4176	70.2	104.957	21.2992	135.278	91.7826	122.45	252.296	52.65	70.2	80.1466	52.3494	74.9112	50.336
	12	245.257	149.76	432.055	137.592	231.828	200.196	516.801	671.913	160.983	168.264	175.76	105.997	168.264	99.099
	14	636.542	392.348	877.293	266.175	189.563	154.918	624	965.952	266.872	271.566	223.741	153.914	195.533	182.74
	16	795.791	475.338	949.026	230	238.313	194.8	817.96	1421.55	426.897	336.056	255.299	363.634	544.195	419.205
	19	1055.41	1089.73	1318.2	316.368	384.592	460.498	1450.02	2692.14	773.955	560.173	958.464	539.361	983.411	842.751

## Sheet: Supp fig3
	Supp fig3.C
	No local irradiation	Local irradiation
	50.9	51.75
	37	51
	29.1	45
	32.83	45.68
	27.63	35
	29.81
	Supp fig.3 D
	days	RT (n=5)					RT + aPD-L1 (n=5)
	9	30.0352	43.264	30.4829	26.2829	21.8317	23.569	29.25	27.391	26.754	43.706	26.117
	12	21.2992	41.0836	48.074	36.0422	26.754	20.7667	10.1941	14.7638	23.4291	31.3227	43.2666
	20	26.754	39.3354	0	35.776	77.3344	42.1949	3.87504	16.9905	18.4896	24.35	26.7
	23	57.383	53.703	0	29.2843	76.9616	105.997	7.04704	29.899	36.713	33.2186	35.2914
	26	124.338	49.0355	0	32	147.917	370.703	26.9568	66.3	51.597	50	58.7059
	29	338.13	104.626	0	40	347.481	596.178	94.38	224.457	123	79.7987	94.9442
	32	742.456		0	63	601	839.307	125.77	394.6	175	158	179
	37	1404.37	299	39.443	129	1266	1406	318.373	704	283	244	315
	40		567	72.4142	160			495.204	1194.16	413	350	419
	43		920	122.45				803		541	444	533
	45			147.888	221			1026
	47			264.819	410					709	611	683
	49			532.555	553					1111	1040	940
	52			746.029	728
	54			900.157
	57
	59

## Sheet: Supp fig4
	Gal9			PD-L1			HVEM			CD86
	CTL	TBI		CTL	TBI		CTL	TBI		CTL	TBI
	1512	1822		3746	6631		6067	5989		1646	2266
	1603	1509		4781	5439		5688	4082		1547	1976
	1709	976		5347	1597		6377	5029		1964	1340
	1254	1549		4334	1696		6093	5486		1808	1791
	1426	1585		3561	2969		7546	5180		1646	1512
	1051	1874		3345	6054		5701	8486		1290	1931
	1774	1906		5964	5082		8677	9218		1860	1754
	1664	1515		5900	4791		9136	8153		1699	1415
		2010			5521			8392			1849

[truncated: 3 more sheets: Supp fig5, Supp fig8, Supp fig9]
